# Supplementary material for: Quantitative modeling of radioactive cesium concentrations in large omnivorous mammals after the Fukushima nuclear power plant accident
Source: Sci Rep. 2021 May 11;11:10049. doi: 10.1038/s41598-021-89449-0 (PMC8113437; doi:10.1038/s41598-021-89449-0)
Supplement: Supplementary file 2 — Supplementary Dataset. [file 41598_2021_89449_MOESM2_ESM.xlsx]

## Sheet: Title_page
Quantitative Modeling of Radioactive Cesium Concentrations in Large Omnivorous Mammals after the Fukushima Nuclear Power Plant Accident
Igor Shuryak1*
1Center for Radiological Research, Columbia University Irving Medical Center, New York, NY, USA
* Corresponding author: Igor Shuryak, M.D., Ph.D.
Center for Radiological Research, Columbia University,
630 West 168th street, VC-11-234/5, New York, NY, 10032
Phone: 212-305-2405; Fax: 212-305-3229
E-mail: is144@cumc.columbia.edu

## Sheet: wild_boar
Full data set										Subset analysis: Soso and Kenpoku districts with high average radioactive cesium levels
Nonlinear mixed-effects model fit by maximum likelihood										Nonlinear mixed-effects model fit by maximum likelihood
AIC BIC logLik										AIC BIC logLik
3613.049 3732.676 -1783.524										2088.192 2144.302 -1032.096
Random effects:										Random effects:
Formula: list(Q ~ 1, mu ~ 1, A ~ 1)										Formula: list(Q ~ 1, mu ~ 1)
Level: District										Level: District
Structure: General positive-definite, Log-Cholesky parametrization										Structure: General positive-definite, Log-Cholesky parametrization
StdDev Corr										StdDev Corr
Q 1.2234222 Q mu										Q 0.90476430 Q
mu 0.1030590 0.604										mu 0.09208091 1
A 0.1595237 0.026 0.031
										Formula: list(Q ~ 1, mu ~ 1)
Formula: list(Q ~ 1, mu ~ 1, A ~ 1)										Level: Municipality %in% District
Level: Municipality %in% District										Structure: General positive-definite, Log-Cholesky parametrization
Structure: General positive-definite, Log-Cholesky parametrization										StdDev Corr
StdDev Corr										Q 0.82039534 Q
Q 0.5835159 Q mu										mu 0.09527959 0.929
mu 0.1050525 0.317										Residual 0.84971571
A 0.2556727 -0.526 -0.647
Residual 0.6874456										Variance function:
										Structure: Different standard deviations per stratum
Variance function:										Formula: ~1 | District
Structure: Different standard deviations per stratum										Parameter estimates:
Formula: ~1 | District										Kenpoku Soso
Parameter estimates:										1.000000 1.072965
Aizu Iwaki Kenpoku Kenchu Kennan Minamiaizu Soso										Fixed effects: Q + mu + A + P ~ 1
1.0000000 1.1257539 1.2004322 1.4120106 1.0701107 0.7967294 1.3519616										Value Std.Error DF t-value p-value
Fixed effects: Q + mu + A + P ~ 1										Q -4.147197 0.6834680 774 -6.067873 0.000
Value Std.Error DF t-value p-value										mu 0.140974 0.0754231 774 1.869112 0.062
Q -5.573987 0.4914612 1297 -11.34166 0.0000										A 0.336031 0.0484177 774 6.940250 0.000
mu 0.121845 0.0520668 1297 2.34017 0.0194										P 0.422084 0.0253626 774 16.641992 0.000
A 0.472457 0.0998673 1297 4.73084 0.0000										Correlation:
P 0.419531 0.0128408 1297 32.67186 0.0000										Q mu A
Correlation:										mu 0.958
Q mu A										A -0.041 -0.098
mu 0.560										P 0.006 0.028 0.113
A -0.070 -0.164
P -0.001 0.034 -0.006										Standardized Within-Group Residuals:
										Min Q1 Med Q3 Max
Standardized Within-Group Residuals:										-3.399780432 -0.601041922 -0.006283649 0.632332628 3.338739982
Min Q1 Med Q3 Max
-3.76296238 -0.59028613 -0.01785014 0.60066873 3.78554871										Number of Observations: 793
										Number of Groups:
Number of Observations: 1341										District Municipality %in% District
Number of Groups:										2 16
District Municipality %in% District
7 41										Coefficients:
										Q mu A P
Coefficients:										Kenpoku/Adachi county Otama village -5.588720 -0.007949182 0.3360312 0.4220842
Q mu										Kenpoku/Date city -4.940840 0.036467429 0.3360312 0.4220842
Aizu/Aizuwakamatsu city -6.900222 0.06524133										Kenpoku/Date county Kawamata town -4.858088 0.070412792 0.3360312 0.4220842
Aizu/Kawanuma county Yanaizu town -6.627974 -0.06082238										Kenpoku/Date county Kori town -4.802818 0.097511578 0.3360312 0.4220842
Aizu/Kitakata city -6.884374 0.01724068										Kenpoku/Date county Kunimi town -5.264439 0.031251513 0.3360312 0.4220842
Aizu/Onuma county Aizumisato town -7.636682 0.09428544										Kenpoku/Fukushima city -4.778329 0.104544244 0.3360312 0.4220842
Aizu/Yama county Bandai town -6.366006 -0.03081209										Kenpoku/Motomiya city -5.307518 0.031087268 0.3360312 0.4220842
Aizu/Yama county Inawashiro town -6.471933 0.03771085										Kenpoku/Nihommatsu city -5.169694 -0.001458146 0.3360312 0.4220842
Aizu/Yama county Kitashiobara village -6.604292 -0.02493026										Soso/Futaba county Hirono town -2.968173 0.261262419 0.3360312 0.4220842
Aizu/Yama county Nishiaizu town -7.304234 0.08664224										Soso/Futaba county Katsurao village -2.299222 0.321744374 0.3360312 0.4220842
Iwaki/Iwaki city -5.046353 0.37024985										Soso/Futaba county Kawauchi village -4.818272 0.071233830 0.3360312 0.4220842
Kenpoku/Adachi county Otama village -5.456652 0.07855571										Soso/Futaba county Naraha town -2.216710 0.339016075 0.3360312 0.4220842
Kenpoku/Date city -4.856776 0.03238225										Soso/Futaba county Tomioka town -2.735130 0.280532934 0.3360312 0.4220842
Kenpoku/Date county Kawamata town -4.313668 0.27323065										Soso/Minamisoma city -2.876185 0.268028750 0.3360312 0.4220842
Kenpoku/Date county Kori town -4.865340 0.09834171										Soso/Soma city -4.767273 0.082422742 0.3360312 0.4220842
Kenpoku/Date county Kunimi town -5.060129 0.07181136										Soso/Soma county Iitate village -2.963742 0.269478911 0.3360312 0.4220842
Kenpoku/Fukushima city -4.724346 0.15314779
Kenpoku/Motomiya city -5.170731 0.08524765
Kenpoku/Nihommatsu city -5.273235 -0.03002780
Kenchu/Ishikawa county Furudono town -6.071814 -0.02716754
Kenchu/Ishikawa county Hirata village -6.318878 0.04291329
Kenchu/Ishikawa county Ishikawa town -6.015084 -0.04828917
Kenchu/Ishikawa county Tamakawa village -5.998357 0.03234795
Kenchu/Koriyama city -6.428738 0.07936641
Kenchu/Sukagawa city -6.386454 -0.07224674
Kenchu/Tamura city -5.329935 0.03351938
Kenchu/Tamura county Miharu town -5.407003 0.01725827
Kennan/Higashishirakawa county Hanawa town -5.436780 0.28797751
Kennan/Higashishirakawa county Samegawa village -5.189905 0.21144844
Kennan/Higashishirakawa county Tanagura town -5.103714 0.18937556
Kennan/Higashishirakawa county Yamatsuri town -5.429304 0.27588909
Kennan/Nishishirakawa county Nishigo village -5.094365 0.22138065
Kennan/Shirakawa city -4.767221 0.21597121
Minamiaizu/Minamiaizu county Minamiaizu town -7.380453 0.12068486
Minamiaizu/Minamiaizu county Shimogo town -7.496344 0.06721265
Soso/Futaba county Hirono town -3.251627 0.18880556
Soso/Futaba county Katsurao village -3.099488 0.09981498
Soso/Futaba county Kawauchi village -4.474054 0.23633549
Soso/Futaba county Naraha town -2.775660 0.15382358
Soso/Futaba county Tomioka town -3.416042 0.16042747
Soso/Minamisoma city -3.116769 0.24088615
Soso/Soma city -4.556887 0.15819885
Soso/Soma county Iitate village -3.158307 0.22763422
A P
Aizu/Aizuwakamatsu city 0.4665293 0.4195313
Aizu/Kawanuma county Yanaizu town 0.6403763 0.4195313
Aizu/Kitakata city 0.5431519 0.4195313
Aizu/Onuma county Aizumisato town 0.5647419 0.4195313
Aizu/Yama county Bandai town 0.5242050 0.4195313
Aizu/Yama county Inawashiro town 0.4872584 0.4195313
Aizu/Yama county Kitashiobara village 0.5850683 0.4195313
Aizu/Yama county Nishiaizu town 0.4548795 0.4195313
Iwaki/Iwaki city 0.1698573 0.4195313
Kenpoku/Adachi county Otama village 0.3359170 0.4195313
Kenpoku/Date city 0.1856880 0.4195313
Kenpoku/Date county Kawamata town -0.3417071 0.4195313
Kenpoku/Date county Kori town 0.2094312 0.4195313
Kenpoku/Date county Kunimi town 0.2710198 0.4195313
Kenpoku/Fukushima city 0.1727208 0.4195313
Kenpoku/Motomiya city 0.3313455 0.4195313
Kenpoku/Nihommatsu city 0.4899763 0.4195313
Kenchu/Ishikawa county Furudono town 0.6189975 0.4195313
Kenchu/Ishikawa county Hirata village 0.6549627 0.4195313
Kenchu/Ishikawa county Ishikawa town 0.6459805 0.4195313
Kenchu/Ishikawa county Tamakawa village 0.5449100 0.4195313
Kenchu/Koriyama city 0.7653872 0.4195313
Kenchu/Sukagawa city 0.7485736 0.4195313
Kenchu/Tamura city 0.2823531 0.4195313
Kenchu/Tamura county Miharu town 0.4302125 0.4195313
Kennan/Higashishirakawa county Hanawa town 0.5116057 0.4195313
Kennan/Higashishirakawa county Samegawa village 0.5814207 0.4195313
Kennan/Higashishirakawa county Tanagura town 0.7325543 0.4195313
Kennan/Higashishirakawa county Yamatsuri town 0.5857165 0.4195313
Kennan/Nishishirakawa county Nishigo village 0.5811228 0.4195313
Kennan/Shirakawa city 0.4778061 0.4195313
Minamiaizu/Minamiaizu county Minamiaizu town 0.3459302 0.4195313
Minamiaizu/Minamiaizu county Shimogo town 0.4571375 0.4195313
Soso/Futaba county Hirono town 0.5186005 0.4195313
Soso/Futaba county Katsurao village 0.6782578 0.4195313
Soso/Futaba county Kawauchi village 0.5831683 0.4195313
Soso/Futaba county Naraha town 0.5450847 0.4195313
Soso/Futaba county Tomioka town 0.6057503 0.4195313
Soso/Minamisoma city 0.5165379 0.4195313
Soso/Soma city 0.6671111 0.4195313
Soso/Soma county Iitate village 0.4585227 0.4195313

## Sheet: Asian_black_bear
Full data set										Subset analysis: Kenpoku and Kenchu districts with high average radioactive cesium levels
Nonlinear mixed-effects model fit by maximum likelihood										Nonlinear mixed-effects model fit by maximum likelihood
AIC BIC logLik										AIC BIC logLik
835.7973 895.7441 -402.8987										344.9759 381.9528 -160.488
Random effects:										Random effects:
Formula: list(Q ~ 1, mu ~ 1)										Formula: list(Q ~ 1, mu ~ 1)
Level: District										Level: District
Structure: General positive-definite, Log-Cholesky parametrization										Structure: General positive-definite, Log-Cholesky parametrization
StdDev Corr										StdDev Corr
Q 1.01024350 Q										Q 0.46847732 Q
mu 0.07541983 1										mu 0.02424668 0.998
Formula: list(Q ~ 1, mu ~ 1)										Formula: list(Q ~ 1, mu ~ 1)
Level: Municipality %in% District										Level: Municipality %in% District
Structure: General positive-definite, Log-Cholesky parametrization										Structure: General positive-definite, Log-Cholesky parametrization
StdDev Corr										StdDev Corr
Q 0.33861468 Q										Q 0.4232948 Q
mu 0.03811953 -1										mu 0.1834047 1
Residual 0.56097269										Residual 0.5348785
Variance function:										Variance function:
Structure: Different standard deviations per stratum										Structure: Different standard deviations per stratum
Formula: ~1 | District										Formula: ~1 | District
Parameter estimates:										Parameter estimates:
Aizu Kenpoku Kenchu Kennan Minamiaizu										Kenpoku Kenchu
1.0000000 0.9723718 1.3007799 0.8932476 1.4668548										1.000000 1.280756
Fixed effects: Q + mu + A + P ~ 1										Fixed effects: Q + mu + A + P ~ 1
Value Std.Error DF t-value p-value										Value Std.Error DF t-value p-value
Q -5.646121 0.4769706 374 -11.837460 0.0000										Q -5.748729 0.4033612 149 -14.252064 0.0000
mu 0.074893 0.0419042 374 1.787232 0.0747										mu -0.023340 0.0838321 149 -0.278411 0.7811
A 0.550906 0.0727813 374 7.569342 0.0000										A 0.439045 0.1305175 149 3.363877 0.0010
P 0.276328 0.0172564 374 16.013083 0.0000										P 0.309454 0.0348914 149 8.869058 0.0000
Correlation:										Correlation:
Q mu A										Q mu A
mu 0.844										mu 0.637
A 0.094 -0.008										A 0.206 -0.069
P -0.006 -0.090 0.058										P -0.022 -0.113 0.102
Standardized Within-Group Residuals:										Standardized Within-Group Residuals:
Min Q1 Med Q3 Max										Min Q1 Med Q3 Max
-2.88943584 -0.62759208 -0.01185069 0.65488711 2.79454003										-2.24490802 -0.67736926 -0.09935456 0.68568703 2.35014900
Number of Observations: 402										Number of Observations: 161
Number of Groups:										Number of Groups:
District Municipality %in% District										District Municipality %in% District
5 25										2 9
Q mu A										Q mu A P
Aizu/Aizuwakamatsu city -6.703680 -0.001730432 0.5509064										Kenpoku/Adachi county Otama village -5.634500 -0.148723737 0.4390447 0.3094539
Aizu/Kawanuma county Aizubange town -6.508763 -0.023673188 0.5509064										Kenpoku/Date city -5.405419 -0.049468391 0.4390447 0.3094539
Aizu/Kawanuma county Yanaizu town -6.668519 -0.005688648 0.5509064										Kenpoku/Date county Kori town -5.487842 -0.085181002 0.4390447 0.3094539
Aizu/Kitakata city -6.594211 -0.014053827 0.5509064										Kenpoku/Date county Kunimi town -5.403043 -0.048439588 0.4390447 0.3094539
Aizu/Onuma county Aizumisato town -7.003557 0.032028184 0.5509064										Kenpoku/Fukushima city -4.667684 0.270176548 0.4390447 0.3094539
Aizu/Onuma county Mishima town -6.729071 0.001127950 0.5509064										Kenpoku/Motomiya city -5.286458 0.002075046 0.4390447 0.3094539
Aizu/Onuma county Showa village -6.446186 -0.030717727 0.5509064										Kenpoku/Nihommatsu city -5.164631 0.054860963 0.4390447 0.3094539
Aizu/Yama county Bandai town -6.430770 -0.032453150 0.5509064										Kenchu/Koriyama city -5.773945 0.140613893 0.4390447 0.3094539
Aizu/Yama county Inawashiro town -6.497902 -0.024895861 0.5509064										Kenchu/Sukagawa city -6.623894 -0.227653736 0.4390447 0.3094539
Aizu/Yama county Kitashiobara village -6.191691 -0.059367458 0.5509064
Aizu/Yama county Nishiaizu town -7.582783 0.097234534 0.5509064
Kenpoku/Adachi county Otama village -5.268751 0.177061224 0.5509064
Kenpoku/Date city -4.702699 0.113337955 0.5509064
Kenpoku/Date county Kori town -4.648616 0.107249630 0.5509064
Kenpoku/Date county Kunimi town -4.696933 0.112688835 0.5509064
Kenpoku/Fukushima city -4.966888 0.143079113 0.5509064
Kenpoku/Motomiya city -4.889762 0.134396634 0.5509064
Kenpoku/Nihommatsu city -4.939303 0.139973698 0.5509064
Kenchu/Koriyama city -5.926435 0.108165123 0.5509064
Kenchu/Sukagawa city -5.521316 0.062558862 0.5509064
Kennan/Nishishirakawa county Nishigo village -4.315440 0.176849962 0.5509064
Kennan/Shirakawa city -3.994917 0.140767153 0.5509064
Minamiaizu/Minamiaizu county Hinoemata village -6.747056 -0.003618184 0.5509064
Minamiaizu/Minamiaizu county Minamiaizu town -6.916928 0.015505081 0.5509064
Minamiaizu/Minamiaizu county Shimogo town -6.885127 0.011925090 0.5509064
P
Aizu/Aizuwakamatsu city 0.2763282
Aizu/Kawanuma county Aizubange town 0.2763282
Aizu/Kawanuma county Yanaizu town 0.2763282
Aizu/Kitakata city 0.2763282
Aizu/Onuma county Aizumisato town 0.2763282
Aizu/Onuma county Mishima town 0.2763282
Aizu/Onuma county Showa village 0.2763282
Aizu/Yama county Bandai town 0.2763282
Aizu/Yama county Inawashiro town 0.2763282
Aizu/Yama county Kitashiobara village 0.2763282
Aizu/Yama county Nishiaizu town 0.2763282
Kenpoku/Adachi county Otama village 0.2763282
Kenpoku/Date city 0.2763282
Kenpoku/Date county Kori town 0.2763282
Kenpoku/Date county Kunimi town 0.2763282
Kenpoku/Fukushima city 0.2763282
Kenpoku/Motomiya city 0.2763282
Kenpoku/Nihommatsu city 0.2763282
Kenchu/Koriyama city 0.2763282
Kenchu/Sukagawa city 0.2763282
Kennan/Nishishirakawa county Nishigo village 0.2763282
Kennan/Shirakawa city 0.2763282
Minamiaizu/Minamiaizu county Hinoemata village 0.2763282
Minamiaizu/Minamiaizu county Minamiaizu town 0.2763282
Minamiaizu/Minamiaizu county Shimogo town 0.2763282
