# Supplementary material for: Quantitative modeling of radioactive cesium concentrations in large omnivorous mammals after the Fukushima nuclear power plant accident
Source: Sci Rep. 2021 May 11;11:10049. doi: 10.1038/s41598-021-89449-0 (PMC8113437; doi:10.1038/s41598-021-89449-0)
Supplement: Supplementary file 7 — Supplementary Information 1. [file 41598_2021_89449_MOESM7_ESM.txt]

Wild boar data

          Time LnCsTot_corrected
3    0.4873374          9.650456
67   0.7392197          9.481301
147  0.9965777          2.490989
149  1.0075291          3.587853
150  1.0130048          3.614381
161  1.2511978         10.135828
171  1.3086927          2.903237
232  1.6372348         10.412898
330  1.9493498         10.601093
340  1.9548255         10.936817
351  1.9603012         10.242924
385  1.9931554         10.497921
392  2.0013689         11.024156
436  2.3518138          9.911476
729  3.5701574          1.892939
750  3.6906229          9.219614
755  3.7152635          9.631094
757  3.7371663          9.223365
806  3.9288159          9.066810
807  3.9288159          9.217633
808  3.9288159         10.316245
820  3.9726215          9.199978
969  4.5776865         10.338476
982  4.6652977          9.242024
1176 5.5770021          8.085418
1177 5.5770021          8.203201
1178 5.5770021          9.407174
1179 5.5797399          8.490679
1186 5.6153320          8.445492
1187 5.6180698          9.484185
1211 5.6509240          8.083864
1235 5.6892539          8.304233
1313 6.4421629          1.620844
1318 6.4777550          1.618609
1335 6.5872690          9.552570
1348 6.6584531          9.311497
1354 6.7132101          7.386882
1355 6.7132101          8.251879
1358 6.7351129          8.564235
1368 6.8555784          6.795337
1375 6.8911704          6.915525
1381 6.9459274          6.651049
1384 7.0335387          6.747894

Asian black bear data

Outlier Observations
         Time LnCsTot_corrected
16  0.7364819          7.551414
18  0.7912389          7.011595
81  1.5824778          7.012177
266 4.4079398          1.536829
354 6.1711157          5.918831
