# Supplementary material for: Quantitative modeling of radioactive cesium concentrations in large omnivorous mammals after the Fukushima nuclear power plant accident
Source: Sci Rep. 2021 May 11;11:10049. doi: 10.1038/s41598-021-89449-0 (PMC8113437; doi:10.1038/s41598-021-89449-0)
Supplement: Supplementary file 8 — Supplementary Information 2. [file 41598_2021_89449_MOESM8_ESM.xlsx]

## Sheet: Title_page
Quantitative Modeling of Radioactive Cesium Concentrations in Large Omnivorous Mammals after the Fukushima Nuclear Power Plant Accident
Igor Shuryak1*
1Center for Radiological Research, Columbia University Irving Medical Center, New York, NY, USA
* Corresponding author: Igor Shuryak, M.D., Ph.D.
Center for Radiological Research, Columbia University,
630 West 168th street, VC-11-234/5, New York, NY, 10032
Phone: 212-305-2405; Fax: 212-305-3229
E-mail: is144@cumc.columbia.edu

## Sheet: wild_boar_data
District	Municipality	T	Tr	LnCsTot	LnCsc
Kennan	Higashishirakawa county Tanagura town	0.197125	0.591376	5.48064	5.55281		T = time of sample collection (years after Fukushima accident)
Kennan	Higashishirakawa county Tanagura town	0.240931	0.591376	6.08677	6.15035		Tr = time when radioactive cesium was measured (years after Fukushima accident)
Kenpoku	Nihommatsu city	0.487337	0.687201	9.61581	9.65046		LnCsTot = ln-transformed sum of 134Cs and 137Cs measured in the sample (Bq/kg)
Kenpoku	Nihommatsu city	0.501027	0.687201	7.86327	7.89545		LnScc = LnCsTot, corrected for physical decay between T and Tr
Kenchu	Ishikawa county Hirata village	0.50924	0.610541	5.1358	5.15318
Kenpoku	Nihommatsu city	0.514716	0.709103	6.42972	6.46327
Kenpoku	Nihommatsu city	0.531143	0.687201	6.77992	6.80672
Kenpoku	Nihommatsu city	0.533881	0.687201	7.37776	7.40407
Kenpoku	Nihommatsu city	0.542094	0.687201	6.55108	6.57594
Kennan	Higashishirakawa county Tanagura town	0.544832	0.591376	6.64639	6.65431
Kennan	Higashishirakawa county Samegawa village	0.558522	0.610541	5.94017	5.949
Iwaki	Iwaki city	0.561259	0.635181	7.00307	7.01563
Kennan	Nishishirakawa county Nishigo village	0.569473	0.591376	6.88755	6.89126
Iwaki	Iwaki city	0.574949	0.651608	5.73657	5.74958
Kenpoku	Date city	0.574949	0.610541	6.90776	6.91378
Kenpoku	Nihommatsu city	0.574949	0.687201	6.90776	6.92685
Kenpoku	Date city	0.574949	0.610541	7.00307	7.00909
Soso	Minamisoma city	0.574949	0.591376	7.74066	7.74344
Iwaki	Iwaki city	0.583162	0.651608	6.47697	6.48856
Kenpoku	Date city	0.591376	0.610541	7.17012	7.17335
Kenchu	Sukagawa city	0.594114	0.610541	5.01064	5.0134
Kennan	Higashishirakawa county Samegawa village	0.602327	0.635181	6.36303	6.36856
Soso	Minamisoma city	0.602327	0.610541	8.31874	8.32012
Soso	Soma city	0.607803	0.651608	5.8861	5.89348
Kenpoku	Date county Kawamata town	0.607803	0.635181	6.90776	6.91236
Kenchu	Ishikawa county Hirata village	0.613279	0.635181	5.59842	5.6021
Kenchu	Sukagawa city	0.616016	0.635181	5.01064	5.01385
Kennan	Higashishirakawa county Tanagura town	0.616016	0.635181	6.64639	6.64961
Kenpoku	Nihommatsu city	0.616016	0.709103	7.37776	7.39348
Kenpoku	Nihommatsu city	0.621492	0.687201	6.53669	6.54775
Kennan	Higashishirakawa county Hanawa town	0.62423	0.635181	5.73657	5.73841
Soso	Soma city	0.62423	0.635181	6.90776	6.90959
Soso	Minamisoma city	0.62423	0.687201	8.21609	8.22668
Kenpoku	Date county Kawamata town	0.629706	0.651608	6.76849	6.77216
Soso	Soma city	0.635181	0.651608	8.64822	8.65097
Kenpoku	Nihommatsu city	0.640657	0.651608	6.60665	6.60848
Kenpoku	Nihommatsu city	0.640657	0.651608	6.90776	6.90959
Soso	Minamisoma city	0.640657	0.651608	7.43838	7.44021
Kennan	Shirakawa city	0.651608	0.659822	7.00307	7.00444
Kennan	Shirakawa city	0.659822	0.670773	4.94164	4.94347
Kenpoku	Nihommatsu city	0.66256	0.670773	6.7093	6.71067
Soso	Soma city	0.665298	0.670773	5.96615	5.96706
Kennan	Shirakawa city	0.681725	0.709103	6.84588	6.85044
Kenpoku	Nihommatsu city	0.687201	0.709103	6.27288	6.27652
Kenpoku	Fukushima city	0.687201	0.747433	6.67203	6.68207
Kennan	Shirakawa city	0.689938	0.709103	7.17012	7.1733
Kenchu	Koriyama city	0.695414	0.709103	5.76832	5.77059
Iwaki	Iwaki city	0.698152	0.747433	5.24702	5.25522
Soso	Soma city	0.70089	0.709103	6.52209	6.52345
Kenchu	Sukagawa city	0.703628	0.709103	6.47697	6.47788
Kennan	Shirakawa city	0.703628	0.747433	6.81344	6.82072
Kennan	Shirakawa city	0.706366	0.747433	7.00307	7.00988
Kenpoku	Nihommatsu city	0.709103	0.747433	6.50728	6.51363
Kenpoku	Date city	0.717317	0.747433	6.13123	6.13621
Kennan	Shirakawa city	0.717317	0.747433	7.17012	7.1751
Kenchu	Koriyama city	0.722793	0.747433	4.45435	4.45842
Kennan	Higashishirakawa county Yamatsuri town	0.722793	0.747433	5.07517	5.07925
Kennan	Nishishirakawa county Nishigo village	0.722793	0.747433	5.8861	5.89018
Kenpoku	Date county Kawamata town	0.722793	0.747433	7.00307	7.00714
Kenpoku	Date county Kawamata town	0.728268	0.747433	6.56526	6.56843
Kenpoku	Date county Kawamata town	0.728268	0.747433	6.81344	6.81661
Kennan	Shirakawa city	0.728268	0.747433	6.90776	6.91092
Kenchu	Koriyama city	0.731006	0.791239	5.39363	5.4036
Kenpoku	Nihommatsu city	0.731006	0.791239	8.13153	8.1415
Kenpoku	Nihommatsu city	0.733744	0.747433	6.76849	6.77075
Iwaki	Iwaki city	0.733744	0.791239	7.24423	7.25374
Kenchu	Ishikawa county Hirata village	0.73922	0.791239	9.4727	9.4813
Kenpoku	Nihommatsu city	0.741958	0.791239	6.15273	6.16087
Kenpoku	Nihommatsu city	0.741958	0.791239	6.17379	6.18193
Kenpoku	Nihommatsu city	0.744695	0.791239	6.44572	6.4534
Soso	Minamisoma city	0.752909	0.791239	6.34564	6.35195
Kenpoku	Nihommatsu city	0.758385	0.919918	7.6009	7.62773
Kenpoku	Nihommatsu city	0.769336	0.919918	6.30992	6.33487
Iwaki	Iwaki city	0.769336	0.791239	6.60665	6.61025
Soso	Soma city	0.77755	0.791239	7.43838	7.44063
Kenchu	Koriyama city	0.780287	0.843258	5.66988	5.68023
Kennan	Higashishirakawa county Yamatsuri town	0.780287	0.843258	6.83518	6.84553
Kenpoku	Nihommatsu city	0.785763	0.919918	6.01616	6.0383
Kenpoku	Date city	0.791239	0.843258	6.63332	6.64185
Kenchu	Koriyama city	0.799452	0.843258	6.19441	6.20157
Kenpoku	Date county Kawamata town	0.799452	0.843258	6.30992	6.31709
Kenchu	Koriyama city	0.80219	0.881588	5.52146	5.53448
Kenpoku	Date county Kawamata town	0.80219	0.843258	7.00307	7.00978
Kenpoku	Date county Kawamata town	0.807666	0.843258	6.79122	6.79704
Kenpoku	Date county Kawamata town	0.807666	0.843258	7.17012	7.17593
Kenpoku	Nihommatsu city	0.807666	0.919918	7.74066	7.75911
Kenpoku	Adachi county Otama village	0.813142	0.843258	6.10925	6.11416
Kenchu	Sukagawa city	0.81588	0.881588	4.70048	4.71122
Kenpoku	Date county Kawamata town	0.821355	0.843258	6.47697	6.48054
Iwaki	Iwaki city	0.824093	0.843258	6.06379	6.0669
Kenpoku	Date county Kawamata town	0.824093	0.919918	6.85646	6.87215
Kenchu	Koriyama city	0.826831	0.881588	6.23441	6.24334
Soso	Futaba county Kawauchi village	0.826831	0.881588	7.17012	7.17905
Soso	Soma city	0.837782	0.881588	6.23441	6.24154
Kenpoku	Nihommatsu city	0.84052	0.919918	6.42972	6.44267
Kennan	Higashishirakawa county Yamatsuri town	0.845996	0.881588	7.09008	7.09586
Kenchu	Sukagawa city	0.848734	0.881588	5.1358	5.14113
Kenpoku	Nihommatsu city	0.848734	0.919918	6.68461	6.6962
Soso	Soma city	0.851472	0.881588	5.94017	5.94506
Soso	Soma city	0.851472	0.881588	7.54961	7.55449
Kenpoku	Nihommatsu city	0.854209	0.919918	4.70048	4.71116
Aizu	Yama county Nishiaizu town	0.859685	0.881588	4.78749	4.79104
Kennan	Nishishirakawa county Nishigo village	0.859685	0.881588	7.24423	7.24777
Kenpoku	Nihommatsu city	0.862423	0.99384	6.7334	6.75484
Kenpoku	Nihommatsu city	0.865161	0.919918	6.08677	6.09565
Kenchu	Koriyama city	0.867899	0.881588	4.60517	4.60738
Kenpoku	Fukushima city	0.867899	0.919918	6.44572	6.45415
Kenpoku	Nihommatsu city	0.870637	0.919918	5.59842	5.6064
Kenchu	Koriyama city	0.870637	0.919918	5.66988	5.67786
Kenpoku	Nihommatsu city	0.870637	0.919918	7.43838	7.44636
Soso	Soma city	0.873374	0.881588	5.9135	5.91483
Kenpoku	Nihommatsu city	0.876112	0.919918	5.79909	5.80618
Kenpoku	Nihommatsu city	0.876112	0.919918	6.44572	6.45281
Kenpoku	Nihommatsu city	0.876112	0.919918	6.46147	6.46855
Kenpoku	Nihommatsu city	0.881588	0.919918	6.36303	6.36922
Kenpoku	Nihommatsu city	0.884326	0.99384	6.75693	6.77471
Kenpoku	Nihommatsu city	0.884326	0.99384	7.00307	7.02084
Kenchu	Tamura city	0.887064	0.919918	6.39693	6.40223
Kenpoku	Nihommatsu city	0.887064	0.919918	6.52209	6.52739
Kenpoku	Nihommatsu city	0.892539	0.919918	6.62007	6.62448
Kennan	Higashishirakawa county Yamatsuri town	0.898015	0.919918	6.59304	6.59657
Kenchu	Koriyama city	0.903491	0.919918	5.1358	5.13844
Kennan	Nishishirakawa county Nishigo village	0.903491	0.958248	6.49224	6.50107
Kenpoku	Nihommatsu city	0.903491	0.99384	6.74524	6.75984
Kenpoku	Date county Kawamata town	0.903491	0.958248	6.77992	6.78875
Kenpoku	Nihommatsu city	0.919918	0.958248	6.85646	6.86262
Kenpoku	Nihommatsu city	0.922656	0.99384	7.09008	7.10153
Kenpoku	Date county Kawamata town	0.930869	0.958248	6.23441	6.2388
Kenpoku	Nihommatsu city	0.939083	0.99384	5.96615	5.97493
Kenpoku	Nihommatsu city	0.941821	0.99384	6.39693	6.40526
Kenchu	Koriyama city	0.944559	0.99384	5.52146	5.52935
Kenpoku	Nihommatsu city	0.944559	0.99384	6.04025	6.04815
Kenpoku	Adachi county Otama village	0.952772	0.99384	5.70378	5.71035
Kenpoku	Date county Kawamata town	0.952772	0.99384	6.7334	6.73996
Kenpoku	Nihommatsu city	0.963723	1.03491	6.27288	6.28426
Kenpoku	Nihommatsu city	0.963723	1.03491	6.32794	6.33932
Kenpoku	Nihommatsu city	0.966461	1.03491	6.42972	6.44066
Kenpoku	Nihommatsu city	0.969199	1.03491	7.43838	7.44888
Aizu	Kitakata city	0.974675	0.99384	4.27667	4.27971
Kenpoku	Nihommatsu city	0.974675	0.99384	5.9135	5.91655
Kenpoku	Nihommatsu city	0.980151	1.03491	6.19441	6.20313
Kenpoku	Nihommatsu city	0.982888	0.99384	5.63479	5.63653
Kenpoku	Nihommatsu city	0.982888	0.99384	6.46147	6.46321
Kenpoku	Nihommatsu city	0.982888	1.03491	6.7334	6.74168
Kenpoku	Nihommatsu city	0.982888	1.03491	6.79122	6.7995
Kenchu	Koriyama city	0.988364	1.03491	5.43808	5.44548
Aizu	Yama county Nishiaizu town	0.996578	1.03491	2.48491	2.49099
Aizu	Kitakata city	1.00205	1.03491	4.86753	4.87274
Kenpoku	Nihommatsu city	1.00753	1.03491	3.58352	3.58785
Aizu	Yama county Nishiaizu town	1.013	1.03491	3.61092	3.61438
Minamiaizu	Minamiaizu county Shimogo town	1.013	1.03491	3.78419	3.78765
Kenchu	Sukagawa city	1.013	1.03491	4.78749	4.79095
Kenpoku	Date city	1.04038	1.05133	5.76832	5.77004
Kenpoku	Nihommatsu city	1.20739	1.23751	5.73657	5.74119
Kenpoku	Nihommatsu city	1.20739	1.31143	6.04025	6.05631
Kenchu	Koriyama city	1.22108	1.27584	4.70048	4.70888
Kenpoku	Nihommatsu city	1.23751	1.27584	5.82895	5.8348
Kenchu	Sukagawa city	1.24025	1.31143	3.82864	3.83954
Kenchu	Tamura city	1.24846	1.27584	5.94017	5.94434
Kenpoku	Nihommatsu city	1.2512	1.31143	5.43808	5.44728
Kenpoku	Nihommatsu city	1.2512	1.31143	10.1266	10.1358
Kenchu	Koriyama city	1.25667	1.31143	5.39363	5.40198
Kenchu	Koriyama city	1.25941	1.31143	4.78749	4.79542
Kenchu	Koriyama city	1.26215	1.31143	4.60517	4.61268
Kennan	Shirakawa city	1.26215	1.27584	5.85793	5.86001
Kenpoku	Nihommatsu city	1.26489	1.31143	5.1358	5.14288
Kenpoku	Nihommatsu city	1.26762	1.31143	5.39363	5.40029
Kenpoku	Adachi county Otama village	1.2731	1.31143	5.07517	5.081
Kenpoku	Nihommatsu city	1.28679	1.31143	5.9135	5.91723
Kenpoku	Date county Kawamata town	1.28953	1.39357	6.04025	6.0561
Aizu	Onuma county Aizumisato town	1.30869	1.39357	2.89037	2.90324
Kennan	Higashishirakawa county Hanawa town	1.30869	1.39357	5.24702	5.25989
Kenchu	Tamura city	1.30869	1.39357	7.00307	7.01593
Iwaki	Iwaki city	1.31417	1.39357	5.34711	5.35913
Kennan	Higashishirakawa county Hanawa town	1.34155	1.39357	4.70048	4.7083
Kenpoku	Fukushima city	1.34155	1.39357	6.01616	6.02398
Kenpoku	Nihommatsu city	1.36071	1.56605	7.37776	7.40892
Soso	Minamisoma city	1.36071	1.39357	7.6009	7.60582
Kenpoku	Nihommatsu city	1.36893	1.39357	6.50728	6.51096
Kenpoku	Nihommatsu city	1.3744	1.56605	5.43808	5.46706
Kenpoku	Nihommatsu city	1.37988	1.56605	5.1358	5.16392
Kenpoku	Fukushima city	1.37988	1.4757	6.10925	6.12362
Kennan	Nishishirakawa county Nishigo village	1.38535	1.4757	4.86753	4.88107
Kenpoku	Nihommatsu city	1.38809	1.4757	6.49224	6.50535
Kenchu	Koriyama city	1.39083	1.4757	5.63479	5.64748
Kenchu	Tamura city	1.39083	1.4757	6.21461	6.2273
Kennan	Shirakawa city	1.39904	1.4757	5.73657	5.74802
Kenpoku	Nihommatsu city	1.40178	1.4757	5.9135	5.92453
Kenchu	Koriyama city	1.41821	1.4757	5.8861	5.89465
Soso	Soma city	1.41821	1.4757	6.8977	6.90625
Kenpoku	Nihommatsu city	1.42368	1.56605	6.90776	6.92903
Kennan	Higashishirakawa county Yamatsuri town	1.42916	1.4757	4.60517	4.61207
Kenpoku	Date county Kawamata town	1.43463	1.4757	8.69951	8.70559
Kenpoku	Fukushima city	1.44832	1.4757	7.64969	7.65373
Kenchu	Tamura city	1.46475	1.56605	6.67203	6.68702
Kenpoku	Nihommatsu city	1.46475	1.56605	6.82437	6.83936
Kenchu	Tamura city	1.46475	1.56605	7.09008	7.10507
Kenpoku	Date county Kawamata town	1.46475	1.56605	8.77956	8.79455
Kenpoku	Nihommatsu city	1.46749	1.56605	6.04025	6.05483
Kennan	Higashishirakawa county Samegawa village	1.47844	1.56605	5.19296	5.20588
Iwaki	Iwaki city	1.48118	1.56605	4.94164	4.95415
Iwaki	Iwaki city	1.48392	1.77413	5.76832	5.81178
Kenchu	Sukagawa city	1.48665	1.56605	4.36945	4.38113
Kenchu	Koriyama city	1.49487	1.56605	4.86753	4.87799
Kenchu	Tamura city	1.49487	1.56605	5.79909	5.80955
Soso	Soma city	1.50856	1.56605	7.17012	7.17854
Soso	Minamisoma city	1.52225	1.56605	6.60665	6.61304
Kenpoku	Nihommatsu city	1.53046	1.64545	5.59842	5.61527
Iwaki	Iwaki city	1.54141	1.60438	5.76832	5.77749
Soso	Minamisoma city	1.54141	1.56605	7.09008	7.09366
Kenpoku	Nihommatsu city	1.54962	1.64545	5.43808	5.45206
Soso	Minamisoma city	1.55236	1.60438	7.74066	7.74822
Kenpoku	Nihommatsu city	1.55784	1.64545	5.59842	5.61118
Kenchu	Ishikawa county Furudono town	1.56057	1.60438	3.68888	3.69523
Kenchu	Sukagawa city	1.56057	1.60438	5.19296	5.19931
Kenpoku	Nihommatsu city	1.57426	1.64545	5.76832	5.77864
Kenpoku	Nihommatsu city	1.57426	1.64545	6.04025	6.05058
Kennan	Nishishirakawa county Nishigo village	1.58248	1.60438	6.01616	6.01932
Kenpoku	Nihommatsu city	1.59343	1.64545	7.17012	7.17763
Kenpoku	Fukushima city	1.5989	1.64545	6.80239	6.8091
Kenchu	Ishikawa county Ishikawa town	1.60164	1.64545	4.47734	4.48365
Kenchu	Sukagawa city	1.60712	1.64545	4.26268	4.26819
Kenpoku	Nihommatsu city	1.60712	1.64545	5.56068	5.56619
Kenchu	Sukagawa city	1.61259	1.64545	4.29046	4.29518
Kenchu	Ishikawa county Ishikawa town	1.61533	1.64545	5.39363	5.39795
Kenpoku	Nihommatsu city	1.62081	1.74127	5.19296	5.21036
Kenchu	Sukagawa city	1.62081	1.64545	5.82895	5.83248
Kenchu	Sukagawa city	1.62628	1.64545	5.1358	5.13854
Aizu	Onuma county Aizumisato town	1.6345	1.69747	3.17805	3.18709
Kenchu	Sukagawa city	1.6345	1.69747	4.26268	4.27171
Kenpoku	Nihommatsu city	1.6345	1.74127	7.09008	7.10545
Iwaki	Iwaki city	1.63723	1.69747	10.4043	10.4129
Kenpoku	Nihommatsu city	1.64819	1.74127	5.19296	5.20631
Kenpoku	Nihommatsu city	1.65366	1.74127	7.31322	7.32577
Kenchu	Sukagawa city	1.6564	1.69747	4.41884	4.4247
Kenchu	Sukagawa city	1.6564	1.69747	7.09008	7.09594
Aizu	Onuma county Aizumisato town	1.65914	1.69747	3.3322	3.33767
Aizu	Onuma county Aizumisato town	1.67009	1.69747	3.3673	3.37119
Kenpoku	Nihommatsu city	1.67283	1.74127	6.01616	6.02592
Kenpoku	Nihommatsu city	1.6783	1.74127	5.59842	5.60739
Kenpoku	Nihommatsu city	1.6783	1.74127	6.13123	6.14019
Kenchu	Sukagawa city	1.68104	1.74127	5.24702	5.2556
Kenchu	Sukagawa city	1.68378	1.74127	4.36945	4.37762
Kenpoku	Fukushima city	1.68378	1.74127	6.68461	6.69279
Kenpoku	Nihommatsu city	1.69473	1.77413	6.90776	6.91905
Soso	Soma city	1.69473	1.74127	7.54961	7.55621
Kenpoku	Nihommatsu city	1.69747	1.77413	6.76849	6.77939
Kenpoku	Nihommatsu city	1.70568	1.77413	6.88755	6.89726
Kenpoku	Nihommatsu city	1.71116	1.77413	5.01064	5.01955
Kennan	Higashishirakawa county Hanawa town	1.71116	1.74127	5.8861	5.89036
Kenchu	Koriyama city	1.71389	1.74127	4.94164	4.94551
Kenpoku	Nihommatsu city	1.71389	1.77413	7.09008	7.0986
Kenpoku	Nihommatsu city	1.71937	1.77413	4.36945	4.37719
Kenchu	Sukagawa city	1.71937	1.77413	5.29832	5.30606
Kenchu	Koriyama city	1.71937	1.77413	5.63479	5.64253
Soso	Minamisoma city	1.73032	1.77413	9.30565	9.31183
Kenchu	Sukagawa city	1.73306	1.77413	4.70048	4.70627
Soso	Minamisoma city	1.73306	1.77413	7.37776	7.38354
Kenchu	Sukagawa city	1.73854	1.77413	5.39363	5.39863
Kenpoku	Nihommatsu city	1.73854	1.8371	5.39363	5.40756
Kenpoku	Nihommatsu city	1.73854	1.8371	6.36303	6.37696
Kenpoku	Fukushima city	1.73854	1.77413	7.09008	7.09508
Kenpoku	Nihommatsu city	1.74401	1.8371	6.74524	6.75838
Kenpoku	Nihommatsu city	1.74401	1.8371	7.49554	7.50869
Kenpoku	Nihommatsu city	1.75222	1.8371	6.79122	6.80318
Kenchu	Sukagawa city	1.75496	1.8371	5.34711	5.35867
Aizu	Yama county Nishiaizu town	1.76044	1.8371	4.30407	4.31485
Kenpoku	Nihommatsu city	1.76591	1.8371	6.7334	6.7434
Kenchu	Koriyama city	1.76865	1.8371	5.1358	5.1454
Kenpoku	Nihommatsu city	1.77139	1.8371	5.63479	5.644
Kenchu	Koriyama city	1.77687	1.8371	5.29832	5.30675
Kenpoku	Nihommatsu city	1.77687	1.8371	5.39363	5.40206
Kenpoku	Nihommatsu city	1.77687	1.8371	5.70378	5.71222
Kenpoku	Nihommatsu city	1.7796	1.8371	5.34711	5.35515
Kenpoku	Nihommatsu city	1.7796	1.8371	7.17012	7.17817
Kenpoku	Nihommatsu city	1.78508	1.8371	4.60517	4.61244
Kenpoku	Nihommatsu city	1.78782	1.8371	6.52209	6.52898
Kenpoku	Nihommatsu city	1.79055	1.8371	6.62007	6.62657
Kenpoku	Nihommatsu city	1.79329	1.8371	7.09008	7.09619
Kenpoku	Nihommatsu city	1.79603	1.8371	7.00307	7.00879
Kenpoku	Nihommatsu city	1.79877	1.89733	6.88755	6.90135
Kenpoku	Nihommatsu city	1.80972	1.89733	4.38203	4.39426
Kenpoku	Nihommatsu city	1.80972	1.89733	6.04025	6.05248
Kenpoku	Nihommatsu city	1.80972	1.89733	8.00637	8.0186
Kenpoku	Nihommatsu city	1.83436	1.89733	6.30992	6.31865
Kenpoku	Nihommatsu city	1.84257	1.9822	4.60517	4.62464
Kenpoku	Nihommatsu city	1.84257	1.89733	6.49224	6.49982
Iwaki	Iwaki city	1.859	1.89733	5.82895	5.83423
Soso	Minamisoma city	1.89185	1.94935	8.29405	8.30194
Aizu	Onuma county Aizumisato town	1.89733	1.94935	4.44265	4.44978
Kenpoku	Nihommatsu city	1.90007	1.94935	6.15273	6.15949
Kenpoku	Nihommatsu city	1.90281	1.9822	7.6009	7.6118
Kenpoku	Nihommatsu city	1.90281	1.9822	7.82405	7.83495
Kenpoku	Nihommatsu city	1.90554	1.9822	6.49224	6.50276
Kenpoku	Nihommatsu city	1.90554	1.94935	7.6009	7.6069
Soso	Minamisoma city	1.91376	1.94935	8.79482	8.79969
Soso	Futaba county Hirono town	1.91923	1.94935	7.00307	7.00717
Kenpoku	Nihommatsu city	1.91923	1.9822	7.31322	7.32183
Kenpoku	Nihommatsu city	1.92197	1.9822	7.43838	7.44661
Kenpoku	Nihommatsu city	1.92471	1.9822	7.64969	7.65754
Kenpoku	Nihommatsu city	1.92471	1.9822	7.82405	7.8319
Soso	Futaba county Hirono town	1.92471	1.94935	8.7323	8.73566
Soso	Futaba county Naraha town	1.92745	1.94935	8.29405	8.29703
Soso	Futaba county Naraha town	1.92745	1.94935	8.31874	8.32172
Soso	Futaba county Naraha town	1.92745	1.94935	8.86785	8.87083
Soso	Futaba county Naraha town	1.92745	1.94935	8.90924	8.91222
Soso	Futaba county Naraha town	1.92745	1.94935	8.92266	8.92564
Soso	Futaba county Naraha town	1.93018	1.9822	8.36637	8.37346
Soso	Futaba county Hirono town	1.93292	1.9822	7.49554	7.50226
Soso	Futaba county Naraha town	1.93292	1.9822	8.63052	8.63724
Soso	Futaba county Naraha town	1.93292	1.9822	8.64822	8.65494
Soso	Futaba county Hirono town	1.93566	1.9822	7.69621	7.70255
Kenpoku	Nihommatsu city	1.93566	2.04244	7.78322	7.79784
Soso	Minamisoma city	1.93566	1.9822	8.31874	8.32508
Soso	Minamisoma city	1.93566	1.9822	8.34284	8.34918
Kenchu	Tamura city	1.9384	1.9822	6.41346	6.41942
Kenchu	Tamura city	1.9384	1.9822	6.44572	6.45168
Kenchu	Tamura city	1.9384	1.9822	6.57925	6.58521
Kenchu	Tamura city	1.9384	1.9822	6.59304	6.59901
Soso	Minamisoma city	1.9384	1.9822	8.45532	8.46128
Soso	Minamisoma city	1.9384	1.9822	8.45532	8.46128
Kenchu	Tamura city	1.94114	1.9822	5.19296	5.19854
Kenchu	Tamura city	1.94114	1.9822	6.23441	6.24
Soso	Futaba county Hirono town	1.94114	1.9822	7.69621	7.7018
Soso	Futaba county Naraha town	1.94114	1.9822	7.97247	7.97805
Soso	Futaba county Hirono town	1.94114	1.9822	8.47637	8.48196
Soso	Soma county Iitate village	1.94114	1.9822	9.15905	9.16463
Kenpoku	Nihommatsu city	1.94661	2.04244	6.06379	6.07686
Soso	Futaba county Hirono town	1.94661	1.9822	7.82405	7.82888
Soso	Minamisoma city	1.94935	1.9822	10.5966	10.6011
Kenchu	Sukagawa city	1.95209	1.9822	5.56068	5.56477
Kenpoku	Nihommatsu city	1.95209	2.04244	5.94017	5.95248
Soso	Futaba county Hirono town	1.95209	1.9822	7.37776	7.38184
Soso	Futaba county Hirono town	1.95209	1.9822	8.63052	8.63461
Soso	Futaba county Hirono town	1.95483	1.9822	7.17012	7.17383
Soso	Minamisoma city	1.95483	1.9822	8.24276	8.24647
Soso	Minamisoma city	1.95483	1.9822	8.41183	8.41554
Soso	Futaba county Naraha town	1.95483	1.9822	8.9872	8.99091
Soso	Futaba county Naraha town	1.95483	1.9822	9.61581	9.61952
Soso	Minamisoma city	1.95483	1.9822	10.9331	10.9368
Kenchu	Tamura city	1.95756	1.9822	6.30992	6.31326
Kenchu	Tamura city	1.95756	1.9822	6.63332	6.63666
Kenchu	Tamura city	1.9603	1.9822	4.17439	4.17735
Kenchu	Tamura city	1.9603	1.9822	4.70048	4.70344
Kenchu	Tamura city	1.9603	1.9822	5.52146	5.52442
Kenpoku	Nihommatsu city	1.9603	1.9822	7.09008	7.09304
Kenpoku	Nihommatsu city	1.9603	2.04244	7.17012	7.18129
Kenpoku	Nihommatsu city	1.9603	2.04244	7.93737	7.94855
Soso	Futaba county Hirono town	1.9603	1.9822	8.51719	8.52016
Soso	Minamisoma city	1.9603	1.9822	9.68034	9.68331
Soso	Minamisoma city	1.9603	1.9822	10.24	10.2429
Kenchu	Tamura city	1.96304	2.04244	4.70048	4.71127
Kenpoku	Date city	1.96304	2.04244	6.13123	6.14202
Kenpoku	Nihommatsu city	1.96851	2.04244	4.60517	4.6152
Kenpoku	Nihommatsu city	1.97399	2.04244	6.13123	6.1405
Soso	Soma county Iitate village	1.97399	2.04244	8.34284	8.35212
Soso	Futaba county Naraha town	1.97399	2.04244	8.55641	8.56569
Soso	Futaba county Hirono town	1.97673	2.04244	7.17012	7.17902
Soso	Futaba county Hirono town	1.97673	2.04244	7.82405	7.83295
Soso	Futaba county Hirono town	1.97673	2.04244	7.97247	7.98137
Soso	Futaba county Hirono town	1.97673	2.04244	8.38936	8.39826
Soso	Futaba county Naraha town	1.97673	2.04244	8.45532	8.46422
Soso	Futaba county Naraha town	1.97673	2.04244	8.86785	8.87675
Soso	Futaba county Naraha town	1.97947	2.04244	8.90924	8.91776
Soso	Soma county Iitate village	1.97947	2.04244	9.15905	9.16757
Soso	Minamisoma city	1.9822	2.04244	7.86327	7.87141
Soso	Minamisoma city	1.9822	2.04244	7.86327	7.87141
Soso	Minamisoma city	1.9822	2.04244	8.13153	8.13968
Soso	Futaba county Hirono town	1.9822	2.04244	8.18869	8.19684
Soso	Minamisoma city	1.9822	2.04244	8.18869	8.19684
Soso	Futaba county Hirono town	1.9822	2.04244	8.36637	8.37452
Soso	Futaba county Hirono town	1.9822	2.04244	8.68271	8.69085
Soso	Futaba county Kawauchi village	1.98494	2.04244	5.39363	5.4014
Kenpoku	Nihommatsu city	1.98494	2.04244	5.9135	5.92127
Kenpoku	Nihommatsu city	1.98494	2.04244	6.90776	6.91553
Soso	Futaba county Naraha town	1.98494	2.04244	8.6125	8.62027
Soso	Futaba county Naraha town	1.98494	2.04244	8.79482	8.8026
Soso	Minamisoma city	1.98768	2.04244	9.39266	9.40006
Kenpoku	Nihommatsu city	1.99042	2.25599	6.17379	6.21027
Soso	Minamisoma city	1.99042	2.04244	8.31874	8.32576
Soso	Minamisoma city	1.99042	2.04244	8.34284	8.34986
Soso	Minamisoma city	1.99042	2.04244	8.45532	8.46234
Soso	Minamisoma city	1.99042	2.04244	8.47637	8.48339
Soso	Futaba county Kawauchi village	1.99316	2.04244	4.70048	4.70713
Soso	Minamisoma city	1.99316	2.04244	10.4913	10.4979
Soso	Futaba county Hirono town	1.99589	2.04244	8.71604	8.72232
Soso	Minamisoma city	1.99589	2.04244	8.96188	8.96815
Kenpoku	Nihommatsu city	1.99863	2.25599	5.19296	5.22824
Soso	Minamisoma city	1.99863	2.04244	8.26873	8.27463
Soso	Minamisoma city	1.99863	2.04244	9.10498	9.11088
Soso	Minamisoma city	2.00137	2.04244	9.10498	9.11051
Soso	Minamisoma city	2.00137	2.04244	11.0186	11.0242
Kenchu	Tamura city	2.00411	2.04244	6.04025	6.04541
Kenpoku	Nihommatsu city	2.00411	2.25599	6.10925	6.14373
Kenpoku	Nihommatsu city	2.00684	2.25599	5.94017	5.97426
Soso	Futaba county Naraha town	2.00684	2.04244	8.34284	8.34762
Kenchu	Sukagawa city	2.00958	2.04244	5.01064	5.01505
Kenpoku	Nihommatsu city	2.01506	2.25599	5.56068	5.59357
Kenpoku	Nihommatsu city	2.03422	2.25599	6.41346	6.44359
Kenchu	Koriyama city	2.03696	2.25599	4.70048	4.73022
Kenpoku	Nihommatsu city	2.04791	2.25599	3.43399	3.46216
Kenchu	Sukagawa city	2.11636	2.25599	4.26268	4.28126
Iwaki	Iwaki city	2.16016	2.25599	6.56526	6.57787
Kenpoku	Nihommatsu city	2.16838	2.25599	7.90101	7.91251
Aizu	Yama county Inawashiro town	2.17933	2.25599	6.29157	6.3016
Kenpoku	Date county Kawamata town	2.18207	2.25599	5.99146	6.00113
Kenpoku	Date county Kawamata town	2.20397	2.25599	7.69621	7.70298
Aizu	Yama county Inawashiro town	2.21218	2.25599	5.19296	5.19864
Kenpoku	Date county Kori town	2.22313	2.25599	6.84588	6.85013
Kenpoku	Date county Kawamata town	2.23409	2.33812	7.64969	7.66321
Kenpoku	Motomiya city	2.2423	2.33812	4.46591	4.47833
Kenchu	Sukagawa city	2.24504	2.33812	4.2485	4.26056
Kenchu	Sukagawa city	2.24504	2.33812	4.30407	4.31613
Kennan	Shirakawa city	2.25051	2.33812	5.56068	5.57202
Kenpoku	Motomiya city	2.25051	2.33812	6.01616	6.02749
Kenpoku	Date county Kori town	2.25599	2.33812	6.39693	6.40754
Kenpoku	Date county Kori town	2.25873	2.33812	6.77992	6.79017
Kenpoku	Fukushima city	2.28063	2.33812	5.19296	5.20034
Kenchu	Koriyama city	2.28337	2.33812	3.98898	3.99601
Kenchu	Sukagawa city	2.28337	2.33812	4.54329	4.55032
Kenpoku	Date county Kori town	2.28337	2.33812	6.41346	6.42048
Kenchu	Tamura city	2.29158	2.33812	7.31322	7.31918
Soso	Minamisoma city	2.29432	2.33812	8.45532	8.46092
Kenpoku	Motomiya city	2.29979	2.33812	5.99146	5.99636
Kenpoku	Date county Kawamata town	2.30527	2.33812	7.09008	7.09427
Kenchu	Tamura city	2.30527	2.33812	8.7483	8.7525
Kenchu	Tamura city	2.31896	2.41478	9.05952	9.07178
Kenpoku	Motomiya city	2.32444	2.41478	5.73657	5.74812
Kenpoku	Motomiya city	2.32444	2.41478	5.8861	5.89765
Kenpoku	Motomiya city	2.32444	2.41478	5.99146	6.00301
Kenchu	Ishikawa county Ishikawa town	2.32717	2.41478	4.60517	4.61636
Kenpoku	Nihommatsu city	2.3436	2.41478	5.39363	5.40268
Soso	Soma city	2.3436	2.41478	5.66988	5.67893
Kenpoku	Motomiya city	2.35181	2.41478	5.82895	5.83693
Kenpoku	Date county Kori town	2.35181	2.41478	6.39693	6.40492
Soso	Minamisoma city	2.35181	2.41478	9.90349	9.91148
Kenpoku	Motomiya city	2.35455	2.41478	5.63479	5.64243
Kenpoku	Nihommatsu city	2.35729	2.41478	6.46147	6.46875
Kenpoku	Nihommatsu city	2.36277	2.41478	6.04025	6.04683
Kenpoku	Motomiya city	2.38741	2.41478	6.27288	6.27632
Kenpoku	Fukushima city	2.39288	2.58453	4.51086	4.53526
Soso	Soma city	2.39562	2.48871	4.58497	4.59672
Kenpoku	Fukushima city	2.39562	2.41478	6.44572	6.44812
Kenpoku	Nihommatsu city	2.4011	2.48871	5.99146	6.00251
Kenpoku	Date county Kori town	2.40383	2.48871	6.15273	6.16342
Kenchu	Tamura city	2.40383	2.48871	9.16952	9.18021
Kenpoku	Nihommatsu city	2.40657	2.48871	4.18965	4.19999
Kenpoku	Nihommatsu city	2.40657	2.48871	4.38203	4.39236
Kenpoku	Nihommatsu city	2.40657	2.48871	4.86753	4.87787
Kenpoku	Nihommatsu city	2.41205	2.48871	6.83518	6.84482
Kenpoku	Nihommatsu city	2.41752	2.48871	4.94164	4.95057
Kennan	Shirakawa city	2.423	2.48871	5.07517	5.08341
Kenpoku	Nihommatsu city	2.42847	2.48871	4.57471	4.58225
Kenchu	Tamura city	2.44216	2.48871	5.01064	5.01644
Kenpoku	Nihommatsu city	2.44216	2.48871	5.99146	5.99727
Kenchu	Sukagawa city	2.45311	2.48871	4.59512	4.59954
Kenpoku	Nihommatsu city	2.45311	2.48871	5.1358	5.14022
Kenpoku	Fukushima city	2.46407	2.48871	7.6009	7.60396
Kenchu	Sukagawa city	2.46954	2.48871	3.7612	3.76357
Kennan	Shirakawa city	2.46954	2.48871	7.09008	7.09245
Kenchu	Tamura city	2.47228	2.58453	5.34711	5.36111
Kenpoku	Date county Kawamata town	2.47228	2.58453	6.74524	6.75924
Kenpoku	Date county Kawamata town	2.47502	2.58453	4.86753	4.88118
Kenpoku	Nihommatsu city	2.47775	2.58453	4.86753	4.88083
Kenchu	Tamura city	2.47775	2.58453	5.01064	5.02393
Kenpoku	Date county Kawamata town	2.47775	2.58453	5.39363	5.40692
Kenchu	Tamura city	2.48049	2.58453	5.73657	5.74952
Kenchu	Tamura city	2.48049	2.58453	7.49554	7.50849
Kenpoku	Date county Kawamata town	2.48323	2.58453	5.9135	5.9261
Kenchu	Sukagawa city	2.49144	2.58453	4.5326	4.54415
Soso	Soma city	2.49418	2.58453	5.56068	5.57188
Kenpoku	Date county Kawamata town	2.49418	2.58453	6.49224	6.50344
Soso	Soma city	2.5024	2.58453	6.77992	6.79008
Kenchu	Tamura city	2.50513	2.58453	4.44265	4.45247
Kenpoku	Nihommatsu city	2.50513	2.58453	5.34711	5.35692
Kenchu	Tamura city	2.50787	2.58453	5.39363	5.4031
Kenpoku	Date county Kawamata town	2.50787	2.58453	5.66988	5.67935
Iwaki	Iwaki city	2.51335	2.58453	5.29832	5.3071
Kenpoku	Nihommatsu city	2.51335	2.58453	5.34711	5.35589
Kenchu	Tamura city	2.51608	2.58453	4.27667	4.2851
Kenpoku	Date county Kawamata town	2.52156	2.58453	5.52146	5.52921
Aizu	Yama county Inawashiro town	2.52704	2.58453	4.26268	4.26975
Kenpoku	Nihommatsu city	2.52704	2.58453	5.66988	5.67695
Kenpoku	Motomiya city	2.52977	2.58453	5.73657	5.7433
Kenchu	Tamura city	2.53251	2.58453	3.82864	3.83503
Kenpoku	Date county Kunimi town	2.54073	2.58453	6.01616	6.02152
Kenchu	Tamura city	2.54073	2.58453	7.31322	7.31859
Kenpoku	Nihommatsu city	2.54894	2.67214	5.48064	5.49581
Kenpoku	Nihommatsu city	2.55168	2.58453	5.24702	5.25104
Kenchu	Sukagawa city	2.55989	2.67214	6.90776	6.92154
Soso	Soma county Iitate village	2.55989	2.67214	7.31322	7.327
Soso	Soma county Iitate village	2.55989	2.67214	7.49554	7.50932
Soso	Soma county Iitate village	2.55989	2.67214	7.64969	7.66348
Soso	Soma county Iitate village	2.56263	2.67214	7.90101	7.91444
Kenchu	Sukagawa city	2.57358	2.67214	5.70378	5.71584
Iwaki	Iwaki city	2.58179	2.67214	4.27667	4.2877
Soso	Minamisoma city	2.58179	2.67214	6.90776	6.91878
Kenpoku	Nihommatsu city	2.58727	2.67214	4.94164	4.95199
Kenchu	Koriyama city	2.59001	2.67214	5.56068	5.57069
Kenpoku	Motomiya city	2.6037	2.67214	4.86753	4.87584
Kenpoku	Nihommatsu city	2.6037	2.67214	5.34711	5.35541
Kenpoku	Nihommatsu city	2.6037	2.67214	5.82895	5.83725
Kenpoku	Nihommatsu city	2.61465	2.67214	5.19296	5.19991
Kenpoku	Nihommatsu city	2.61739	2.67214	8.43381	8.44043
Soso	Soma county Iitate village	2.62286	2.67214	8.03916	8.04511
Kenchu	Koriyama city	2.6256	2.67214	5.01064	5.01625
Soso	Soma county Iitate village	2.6256	2.75428	7.49554	7.51118
Kenpoku	Date county Kori town	2.63381	2.67214	4.70048	4.7051
Kenchu	Sukagawa city	2.63929	2.67214	5.34711	5.35106
Kenchu	Tamura city	2.64476	2.67214	6.19441	6.19769
Aizu	Yama county Inawashiro town	2.6475	2.75428	4.70048	4.71338
Kenchu	Sukagawa city	2.65298	2.75428	5.29832	5.31054
Kenpoku	Date county Kori town	2.65572	2.75428	5.39363	5.40551
Soso	Soma county Iitate village	2.65845	2.75428	6.83518	6.84673
Soso	Soma county Iitate village	2.66119	2.75428	7.09008	7.10128
Soso	Soma county Iitate village	2.66119	2.75428	7.43838	7.44959
Soso	Soma county Iitate village	2.66119	2.75428	7.90101	7.91221
Soso	Soma county Iitate village	2.66393	2.75428	7.17012	7.18099
Soso	Soma county Iitate village	2.66393	2.75428	7.31322	7.32409
Soso	Soma county Iitate village	2.66393	2.75428	7.43838	7.44925
Soso	Soma county Iitate village	2.66393	2.75428	7.54961	7.56048
Kenchu	Sukagawa city	2.66667	2.75428	6.08677	6.09731
Soso	Soma county Iitate village	2.66667	2.75428	7.54961	7.56014
Soso	Soma county Iitate village	2.6694	2.75428	7.09008	7.10027
Kenchu	Tamura city	2.67214	2.75428	4.33073	4.34059
Kenchu	Sukagawa city	2.67488	2.75428	4.78749	4.79701
Kenchu	Sukagawa city	2.67762	2.75428	7.00307	7.01225
Soso	Soma county Iitate village	2.68309	2.75428	8.69951	8.70803
Kenchu	Tamura city	2.68583	2.75428	3.46574	3.47392
Soso	Minamisoma city	2.69678	2.75428	6.8773	6.88415
Kenpoku	Date city	2.70226	2.75428	5.19296	5.19915
Kenpoku	Nihommatsu city	2.705	2.75428	5.07517	5.08104
Kenpoku	Nihommatsu city	2.705	2.75428	5.99146	5.99733
Kenpoku	Nihommatsu city	2.70773	2.75428	6.64639	6.65192
Kenpoku	Nihommatsu city	2.71047	2.75428	5.43808	5.44328
Kenpoku	Nihommatsu city	2.71047	2.75428	5.43808	5.44328
Kenpoku	Nihommatsu city	2.71321	2.75428	4.78749	4.79237
Soso	Soma county Iitate village	2.71321	2.75428	8.55641	8.56129
Kenchu	Sukagawa city	2.71595	2.73511	6.36303	6.3653
Soso	Soma county Iitate village	2.71595	2.75428	7.09008	7.09462
Kenpoku	Nihommatsu city	2.72142	2.73238	8.13153	8.13283
Kenpoku	Date county Kawamata town	2.72964	2.76249	5.01064	5.01452
Kenchu	Tamura city	2.72964	2.73238	6.39693	6.39725
Kenchu	Sukagawa city	2.73238	2.73511	5.24702	5.24735
Kenchu	Sukagawa city	2.73238	2.7488	5.56068	5.56262
Kenchu	Tamura city	2.74333	2.75428	5.19296	5.19425
Kenchu	Tamura city	2.74606	2.75154	6.81344	6.81409
Kenchu	Tamura city	2.7488	2.75154	7.69621	7.69653
Kenchu	Tamura city	2.76249	2.7707	4.70048	4.70144
Kenpoku	Date county Kawamata town	2.76249	2.94045	4.78749	4.80868
Aizu	Yama county Inawashiro town	2.7707	2.77618	5.59842	5.59906
Kenpoku	Date county Kawamata town	2.78439	2.94045	4.56435	4.58282
Kenpoku	Nihommatsu city	2.78439	2.79261	6.30992	6.31088
Kenpoku	Nihommatsu city	2.78713	2.79261	6.34564	6.34628
Kenpoku	Date county Kunimi town	2.79808	2.94045	4.86753	4.88433
Kenpoku	Date county Kunimi town	2.8063	2.94045	3.95124	3.96703
Kenpoku	Nihommatsu city	2.80903	2.94045	5.52146	5.53692
Kenpoku	Date county Kunimi town	2.81451	2.94045	5.56068	5.57547
Kenpoku	Date county Kawamata town	2.81725	2.94045	5.07517	5.08963
Kenpoku	Date city	2.8282	2.94045	4.78749	4.80063
Kenchu	Koriyama city	2.83094	2.94045	5.34711	5.35991
Kenpoku	Date county Kunimi town	2.83094	2.94045	5.8861	5.89891
Kenpoku	Date county Kunimi town	2.83094	2.94045	5.9135	5.92631
Kenpoku	Date county Kunimi town	2.83094	2.94045	5.96615	5.97895
Kenpoku	Date county Kunimi town	2.83094	2.94045	6.01616	6.02896
Kenpoku	Date county Kunimi town	2.83368	2.94045	6.27288	6.28535
Aizu	Kitakata city	2.83915	2.94045	5.01064	5.02245
Kenpoku	Date county Kawamata town	2.83915	2.94045	7.24423	7.25605
Kenchu	Sukagawa city	2.84463	2.94045	5.34711	5.35827
Kenpoku	Nihommatsu city	2.86105	2.94045	5.24702	5.25623
Kenpoku	Date county Kawamata town	2.86105	2.94045	5.29832	5.30753
Kenpoku	Date county Kunimi town	2.86927	2.94045	5.48064	5.48888
Kenpoku	Fukushima city	2.86927	2.94045	5.48064	5.48888
Kenpoku	Date county Kawamata town	2.87474	2.94045	4.38203	4.38962
Kenchu	Tamura city	2.87474	2.94045	4.94164	4.94923
Kenchu	Sukagawa city	2.87474	2.94045	5.07517	5.08277
Kenchu	Sukagawa city	2.87474	2.94045	5.48064	5.48823
Kenchu	Sukagawa city	2.87474	2.94045	5.76832	5.77591
Kenpoku	Date county Kawamata town	2.87474	2.94045	6.52209	6.52969
Kenpoku	Nihommatsu city	2.88022	2.94045	5.96615	5.9731
Kenpoku	Nihommatsu city	2.88296	2.94045	4.70048	4.70711
Kenchu	Tamura city	2.88296	2.94045	6.38012	6.38675
Kenchu	Tamura city	2.88569	2.94045	4.14313	4.14944
Kenpoku	Date county Kawamata town	2.88569	2.94045	5.39363	5.39994
Kenchu	Tamura city	2.88569	2.94045	5.48064	5.48695
Kenchu	Tamura city	2.88843	2.94045	5.39363	5.39962
Kenchu	Sukagawa city	2.89117	2.94045	4.48864	4.49431
Kenpoku	Nihommatsu city	2.89117	2.94045	5.07517	5.08084
Kenchu	Koriyama city	2.89117	3.03628	5.29832	5.31515
Kenchu	Koriyama city	2.89117	3.03628	5.34711	5.36394
Kenpoku	Nihommatsu city	2.89391	2.94045	3.4012	3.40655
Kenpoku	Date county Kawamata town	2.89391	3.03628	4.86753	4.88404
Kenpoku	Date county Kawamata town	2.90212	3.03628	4.70048	4.716
Kenpoku	Date county Kawamata town	2.90212	3.03628	6.39693	6.41245
Soso	Soma county Iitate village	2.90486	3.03628	6.62007	6.63526
Kenchu	Sukagawa city	2.9076	3.03628	4.70048	4.71534
Kenpoku	Date county Kawamata town	2.91034	3.03628	4.70048	4.71502
Kenpoku	Date county Kawamata town	2.91034	3.03628	5.24702	5.26156
Kenpoku	Nihommatsu city	2.91034	3.03628	5.59842	5.61296
Kenpoku	Date county Kawamata town	2.91034	3.03628	6.10925	6.12378
Soso	Soma county Iitate village	2.91034	3.03628	6.77992	6.79446
Kenpoku	Date county Kunimi town	2.91307	3.03628	4.26268	4.27689
Kenchu	Tamura city	2.92402	3.03628	6.32794	6.34084
Kenchu	Tamura city	2.92402	3.03628	6.50728	6.52019
Soso	Soma county Iitate village	2.92402	3.03628	7.54961	7.56252
Kenpoku	Date county Kunimi town	2.93224	3.03628	5.01064	5.02257
Kenpoku	Date county Kunimi town	2.96783	3.03628	5.43808	5.44586
Kenpoku	Date county Kunimi town	2.96783	3.03628	5.52146	5.52924
Kenpoku	Date county Kunimi town	2.96783	3.03628	6.59304	6.60082
Kenpoku	Date county Kunimi town	2.97331	3.03628	4.40672	4.41386
Kenpoku	Nihommatsu city	2.97331	3.03628	5.85793	5.86508
Kenchu	Sukagawa city	2.97878	3.03628	5.07517	5.08169
Kenchu	Sukagawa city	2.97878	3.03628	5.48064	5.48715
Kenpoku	Date city	2.97878	3.03628	5.63479	5.6413
Kenpoku	Nihommatsu city	2.98426	3.03628	5.01064	5.01652
Kenchu	Koriyama city	2.98973	3.03628	4.86753	4.87279
Kenpoku	Nihommatsu city	2.99521	3.03628	4.14313	4.14777
Kenchu	Koriyama city	2.99521	3.03628	5.01064	5.01527
Kenpoku	Date city	3.00068	3.03628	5.70378	5.70779
Kenpoku	Nihommatsu city	3.00068	3.03628	5.76832	5.77233
Kenchu	Sukagawa city	3.00068	3.03628	7.17012	7.17413
Kenchu	Koriyama city	3.01711	3.24983	4.11087	4.13747
Kenpoku	Nihommatsu city	3.11841	3.24983	3.80666	3.82127
Kenpoku	Nihommatsu city	3.12936	3.24983	4.60517	4.61852
Kenpoku	Nihommatsu city	3.1321	3.24983	4.60517	4.61821
Kenpoku	Motomiya city	3.13758	3.24983	4.60517	4.61758
Kenchu	Sukagawa city	3.14305	3.24983	3.17805	3.18984
Kenpoku	Motomiya city	3.15127	3.24983	4.15888	4.16974
Kenpoku	Nihommatsu city	3.16496	3.24983	4.48864	4.49795
Kenpoku	Nihommatsu city	3.16769	3.24983	5.76832	5.77733
Kenpoku	Nihommatsu city	3.17864	3.24983	4.94164	4.94943
Kenchu	Koriyama city	3.21971	3.34292	5.01064	5.02407
Kenpoku	Motomiya city	3.22245	3.34292	4.86753	4.88066
Kenpoku	Motomiya city	3.22245	3.34292	5.82895	5.84207
Kenpoku	Motomiya city	3.22793	3.34292	4.86753	4.88004
Aizu	Yama county Bandai town	3.2334	3.34292	4.70048	4.71238
Kenchu	Sukagawa city	3.24162	3.34292	4.86753	4.87851
Kenpoku	Nihommatsu city	3.24709	3.34292	5.48064	5.49101
Kenpoku	Motomiya city	3.24709	3.34292	5.59842	5.60879
Aizu	Yama county Inawashiro town	3.26078	3.34292	5.07517	5.08403
Kenpoku	Nihommatsu city	3.26352	3.34292	4.94164	4.9502
Kenchu	Tamura city	3.27447	3.62218	3.98898	4.02728
Kenpoku	Nihommatsu city	3.27447	3.34292	5.29832	5.30567
Kenchu	Tamura county Miharu town	3.28542	3.34292	6.49224	6.4984
Kenpoku	Nihommatsu city	3.2909	3.34292	4.48864	4.4942
Kenpoku	Nihommatsu city	3.29363	3.34292	4.26268	4.26795
Kenpoku	Date county Kawamata town	3.29637	3.86858	6.7334	6.79745
Kenpoku	Nihommatsu city	3.29911	3.41136	5.39363	5.40568
Kenchu	Sukagawa city	3.30459	3.41136	3.98898	4.00043
Kenpoku	Nihommatsu city	3.30732	3.41136	4.70048	4.71162
Kenpoku	Nihommatsu city	3.3128	3.41136	4.70048	4.71102
Kenpoku	Date county Kawamata town	3.31554	3.86858	5.63479	5.69637
Kenpoku	Nihommatsu city	3.31554	3.41136	6.06379	6.07402
Kenpoku	Date county Kawamata town	3.32101	3.86858	6.39693	6.45781
Soso	Minamisoma city	3.32375	3.41136	6.17379	6.18313
Kenchu	Koriyama city	3.34018	3.41136	3.49651	3.50406
Kenpoku	Nihommatsu city	3.34292	3.41136	5.24702	5.25428
Soso	Futaba county Katsurao village	3.34565	3.41136	5.66988	5.67684
Kenpoku	Date county Kawamata town	3.34565	3.86858	6.38012	6.43787
Kenpoku	Motomiya city	3.36756	3.41136	4.70048	4.70509
Kenchu	Koriyama city	3.37029	3.41136	3.52636	3.53068
Soso	Minamisoma city	3.37851	3.50445	7.78322	7.79656
Kenpoku	Motomiya city	3.38125	3.50445	5.24702	5.26006
Kenpoku	Motomiya city	3.38125	3.50445	5.24702	5.26006
Kenchu	Tamura city	3.38398	3.50445	3.61092	3.62366
Kenchu	Tamura city	3.38946	3.50445	5.82895	5.84109
Kenpoku	Date county Kawamata town	3.3922	3.86858	5.52146	5.5734
Kenchu	Tamura city	3.3922	3.50445	5.66988	5.68172
Kenchu	Tamura city	3.39493	3.50445	4.70048	4.71203
Kenchu	Koriyama city	3.40589	3.50445	2.26176	2.27212
Kenchu	Koriyama city	3.40589	3.50445	2.83321	2.84357
Kenpoku	Fukushima city	3.40862	3.50445	4.86753	4.8776
Kenpoku	Fukushima city	3.40862	3.50445	5.8861	5.89617
Kenchu	Tamura city	3.4141	3.62218	4.52179	4.54384
Kenpoku	Date county Kawamata town	3.4141	3.86858	5.85793	5.90719
Kenpoku	Nihommatsu city	3.41958	3.50445	5.19296	5.20184
Kenpoku	Nihommatsu city	3.42231	3.50445	3.82864	3.83724
Kenchu	Tamura city	3.42231	3.50445	4.46591	4.4745
Kenpoku	Nihommatsu city	3.42231	3.62218	5.07517	5.09631
Kenpoku	Date county Kawamata town	3.42231	3.86858	5.94017	5.98843
Kenpoku	Nihommatsu city	3.42505	3.50445	4.29046	4.29876
Kenpoku	Date city	3.42779	3.62218	6.44572	6.46625
Kenchu	Tamura city	3.43053	3.50445	5.34711	5.35482
Soso	Minamisoma city	3.43326	3.50445	6.39693	6.40436
Kenchu	Tamura city	3.44148	3.50445	5.1358	5.14235
Kenchu	Tamura city	3.44148	3.50445	5.39363	5.40018
Kenchu	Tamura city	3.44422	3.50445	3.13549	3.14176
Kenchu	Tamura city	3.44422	3.50445	4.33073	4.337
Kenchu	Tamura city	3.44422	3.50445	4.36945	4.37571
Kenchu	Tamura city	3.44695	3.62218	2.94444	2.96284
Kenpoku	Motomiya city	3.44695	3.62218	5.1358	5.1542
Kenpoku	Nihommatsu city	3.44695	3.62218	8.45532	8.47372
Kenchu	Sukagawa city	3.44969	3.62218	4.60517	4.62327
Kenpoku	Nihommatsu city	3.45243	3.62218	5.29832	5.31612
Kennan	Higashishirakawa county Samegawa village	3.45243	3.62218	5.43808	5.45588
Kenpoku	Nihommatsu city	3.45517	3.62218	3.82864	3.84614
Soso	Minamisoma city	3.45517	3.62218	4.70048	4.71798
Kenpoku	Nihommatsu city	3.45517	3.62218	5.63479	5.65229
Kenchu	Tamura city	3.45791	3.62218	3.61092	3.62812
Kenpoku	Date county Kori town	3.45791	3.62218	4.86753	4.88474
Soso	Soma city	3.45791	3.62218	5.39363	5.41083
Kenchu	Tamura city	3.46064	3.62218	5.48064	5.49754
Kenchu	Tamura city	3.46338	3.62218	4.11087	4.12748
Kenpoku	Nihommatsu city	3.46338	3.62218	4.45435	4.47095
Kenchu	Tamura city	3.46338	3.62218	7.09008	7.10668
Kenchu	Tamura city	3.46612	3.62218	4.43082	4.44712
Kenpoku	Nihommatsu city	3.46612	3.62218	6.06379	6.08009
Kenpoku	Nihommatsu city	3.46886	3.62218	5.07517	5.09118
Kenchu	Tamura city	3.48528	3.62218	4.20469	4.21892
Kenpoku	Date county Kori town	3.48802	3.67146	5.24702	5.26616
Kenpoku	Date county Kunimi town	3.48802	3.67146	5.39363	5.41276
Soso	Futaba county Katsurao village	3.49897	3.67146	8.51719	8.53513
Kennan	Higashishirakawa county Samegawa village	3.50445	3.67146	2.77259	2.78993
Kenpoku	Nihommatsu city	3.50445	3.67146	5.07517	5.09252
Kennan	Higashishirakawa county Samegawa village	3.50719	3.67146	4.86753	4.88458
Soso	Futaba county Tomioka town	3.52635	3.67146	6.06379	6.07876
Soso	Soma city	3.52909	3.67146	4.70048	4.71516
Kenpoku	Nihommatsu city	3.5373	3.67146	4.94164	4.95545
Soso	Futaba county Tomioka town	3.5373	3.67146	5.82895	5.84275
Soso	Futaba county Tomioka town	3.5373	3.67146	8.29405	8.30785
Soso	Soma city	3.54004	3.67146	4.86753	4.88105
Kenchu	Sukagawa city	3.54278	3.67146	4.45435	4.46757
Kenpoku	Nihommatsu city	3.54552	3.67146	5.24702	5.25995
Soso	Soma city	3.55099	3.67146	4.20469	4.21704
Kenchu	Sukagawa city	3.55373	3.7755	4.70048	4.72341
Kenchu	Koriyama city	3.55921	3.7755	3.89182	3.91415
Kenchu	Sukagawa city	3.56468	3.7755	4.60517	4.6269
Soso	Minamisoma city	3.56742	3.7755	5.73657	5.75801
Aizu	Onuma county Aizumisato town	3.57016	3.7755	1.8718	1.89294
Kenpoku	Fukushima city	3.59206	3.7755	5.48064	5.49941
Kennan	Higashishirakawa county Samegawa village	3.59754	3.7755	5.66988	5.68806
Kenpoku	Nihommatsu city	3.60301	3.7755	5.52146	5.53906
Kenchu	Sukagawa city	3.60849	3.7755	5.43808	5.45509
Aizu	Yama county Inawashiro town	3.61396	3.7755	3.85015	3.86657
Kenpoku	Nihommatsu city	3.61396	3.7755	5.82895	5.84537
Soso	Soma city	3.6167	3.7755	5.79909	5.81523
Aizu	Yama county Inawashiro town	3.62218	3.7755	2.56495	2.58051
Kenpoku	Nihommatsu city	3.65503	3.78371	5.8861	5.89905
Kenpoku	Nihommatsu city	3.66324	3.78371	6.67203	6.68413
Kenchu	Sukagawa city	3.66872	3.78371	5.70378	5.71531
Kenchu	Sukagawa city	3.67967	3.78371	5.63479	5.64519
Kenpoku	Nihommatsu city	3.67967	3.78371	6.82437	6.83477
Kenpoku	Nihommatsu city	3.68241	3.78371	6.36303	6.37314
Kenpoku	Nihommatsu city	3.68241	3.78371	7.00307	7.01318
Kenchu	Koriyama city	3.68515	3.78371	5.43808	5.44791
Kenpoku	Nihommatsu city	3.68789	3.78371	6.82437	6.83393
Kenpoku	Nihommatsu city	3.69062	3.78371	6.60665	6.61592
Kenpoku	Nihommatsu city	3.69062	3.78371	6.86693	6.87621
Kenpoku	Nihommatsu city	3.69062	3.78371	7.00307	7.01234
Soso	Futaba county Tomioka town	3.69062	3.78371	9.21034	9.21961
Kenpoku	Motomiya city	3.69336	3.78371	6.21461	6.2236
Kenchu	Sukagawa city	3.70157	3.78371	7.43838	7.44654
Kenpoku	Nihommatsu city	3.70431	3.78371	6.68461	6.69249
Soso	Futaba county Katsurao village	3.71253	3.86858	8.97462	8.99019
Soso	Futaba county Tomioka town	3.71526	3.86858	9.61581	9.63109
Kenchu	Sukagawa city	3.718	3.86858	5.82895	5.84395
Soso	Futaba county Katsurao village	3.73717	3.86858	9.21034	9.22336
Kenpoku	Date county Kunimi town	3.74538	3.86858	7.00307	7.01525
Kenpoku	Date county Kunimi town	3.74812	3.86858	6.68461	6.69651
Kenpoku	Nihommatsu city	3.75359	3.86858	6.29157	6.30291
Kenpoku	Nihommatsu city	3.75633	3.86858	6.64639	6.65746
Kenchu	Sukagawa city	3.76181	3.86858	5.99146	6.00197
Kenpoku	Date county Kunimi town	3.76181	3.86858	7.09008	7.10059
Kenpoku	Nihommatsu city	3.77002	3.86858	5.66988	5.67956
Soso	Minamisoma city	3.78097	3.86858	7.24423	7.25281
Soso	Minamisoma city	3.78097	3.86858	7.31322	7.3218
Soso	Minamisoma city	3.78097	3.86858	7.37776	7.38634
Kenpoku	Nihommatsu city	3.78919	3.94798	7.09008	7.1057
Kenpoku	Nihommatsu city	3.79192	3.94798	5.99146	6.00681
Kenpoku	Nihommatsu city	3.79192	3.94798	6.57925	6.59459
Kenpoku	Nihommatsu city	3.79192	3.94798	6.64639	6.66173
Kenpoku	Date county Kunimi town	3.79192	3.94798	7.00307	7.01841
Kenpoku	Date county Kunimi town	3.7974	3.94798	5.59842	5.6132
Kenpoku	Date county Kunimi town	3.80014	3.94798	6.68461	6.69911
Kenpoku	Date county Kunimi town	3.80835	3.94798	6.29157	6.30523
Kenpoku	Date county Kunimi town	3.81109	3.94798	7.43838	7.45177
Kenpoku	Date city	3.81383	3.94798	6.90776	6.92086
Kenpoku	Date county Kunimi town	3.82752	3.94798	5.96615	5.97787
Kenpoku	Date county Kunimi town	3.83847	3.94798	6.34564	6.35626
Kenpoku	Date county Kunimi town	3.83847	3.94798	6.60665	6.61728
Kenpoku	Date county Kunimi town	3.84394	3.94798	5.73657	5.74665
Aizu	Yama county Nishiaizu town	3.84668	3.94798	3.66356	3.67337
Kenchu	Sukagawa city	3.84668	3.94798	6.08677	6.09658
Kenpoku	Date county Kunimi town	3.84942	3.94798	6.17379	6.18332
Aizu	Yama county Nishiaizu town	3.85216	3.94798	3.17805	3.18732
Kenpoku	Date county Kunimi town	3.85216	3.94798	5.99146	6.00073
Kenpoku	Date county Kunimi town	3.85216	3.94798	6.63332	6.64258
Kenpoku	Date county Kunimi town	3.85216	3.94798	6.67203	6.6813
Kenpoku	Date county Kunimi town	3.86858	3.94798	6.25383	6.26147
Kenpoku	Nihommatsu city	3.8768	4.00548	6.10925	6.12167
Kenpoku	Nihommatsu city	3.8768	4.00548	6.13123	6.14365
Kenpoku	Date county Kunimi town	3.87953	3.94798	5.73657	5.74314
Aizu	Yama county Nishiaizu town	3.88775	4.00548	3.17805	3.18938
Kenpoku	Date county Kunimi town	3.90418	4.00548	5.1358	5.1455
Aizu	Yama county Nishiaizu town	3.90691	4.07666	3.21888	3.23523
Kenchu	Tamura city	3.90965	4.00548	5.56068	5.56985
Kenchu	Tamura city	3.91239	4.00548	5.66988	5.67878
Aizu	Yama county Nishiaizu town	3.91513	4.00548	2.20827	2.2169
Kenchu	Sukagawa city	3.91513	4.00548	3.95124	3.95987
Kenpoku	Date county Kunimi town	3.91786	4.00548	6.60665	6.61501
Kenchu	Sukagawa city	3.92334	4.00548	3.7612	3.76903
Kenchu	Sukagawa city	3.92334	4.00548	5.19296	5.20078
Kenchu	Tamura city	3.92608	4.00548	8.13153	8.13909
Kenchu	Tamura city	3.92882	4.00548	5.07517	5.08247
Soso	Minamisoma city	3.92882	4.00548	8.66561	8.67291
Soso	Minamisoma city	3.92882	4.00548	9.05952	9.06681
Soso	Minamisoma city	3.92882	4.00548	9.21034	9.21763
Soso	Minamisoma city	3.92882	4.00548	10.309	10.3162
Kenchu	Sukagawa city	3.93429	4.00548	5.70378	5.71054
Kenchu	Tamura city	3.93429	4.00548	5.85793	5.86469
Kenchu	Tamura city	3.93429	4.00548	6.19441	6.20117
Kenpoku	Date county Kunimi town	3.93703	4.00548	6.27288	6.27937
Kenpoku	Date county Kunimi town	3.94251	4.00548	5.8861	5.89207
Kenchu	Tamura city	3.95072	4.00548	7.17012	7.1753
Soso	Minamisoma city	3.95346	4.00548	5.59842	5.60334
Kenpoku	Date county Kunimi town	3.96167	4.00548	5.70378	5.70791
Kenpoku	Date county Kunimi town	3.96441	4.07666	5.79909	5.80973
Kenchu	Sukagawa city	3.96715	4.07666	6.80239	6.81277
Soso	Futaba county Katsurao village	3.96715	4.07666	8.64822	8.6586
Soso	Minamisoma city	3.97262	4.07666	9.19014	9.19998
Soso	Futaba county Tomioka town	3.9781	4.07666	8.24276	8.25206
Kenpoku	Nihommatsu city	3.98084	4.07666	5.76832	5.77736
Kenchu	Tamura city	3.98357	4.07666	6.36303	6.37181
Soso	Futaba county Katsurao village	3.98631	4.07666	8.13153	8.14004
Kenpoku	Nihommatsu city	3.98905	4.07666	7.17012	7.17837
Kenpoku	Motomiya city	3.98905	4.07666	7.31322	7.32147
Kenpoku	Nihommatsu city	3.98905	4.07666	7.37776	7.38601
Kenchu	Sukagawa city	4.00821	4.07666	3.55535	3.56176
Kenpoku	Motomiya city	4.01916	4.07666	6.10925	6.11462
Kenchu	Tamura city	4.03285	4.07666	4.31749	4.32156
Kenchu	Sukagawa city	4.05749	4.07666	4.86753	4.8693
Kenpoku	Date county Kori town	4.07118	4.282	5.48064	5.50041
Kenpoku	Date county Kori town	4.07118	4.282	6.13123	6.15099
Kenpoku	Date county Kori town	4.07118	4.282	6.72143	6.74119
Kenpoku	Date county Kori town	4.07392	4.282	5.82895	5.84844
Kenchu	Koriyama city	4.0794	4.282	2.83321	2.85217
Kenpoku	Date county Kori town	4.11773	4.282	5.82895	5.84415
Kenchu	Koriyama city	4.12594	4.282	3.91202	3.92643
Kenpoku	Date county Kunimi town	4.1588	4.282	4.94164	4.95291
Kenpoku	Date county Kori town	4.16427	4.282	6.7093	6.72006
Kenpoku	Date county Kori town	4.18891	4.282	4.60517	4.61362
Kenpoku	Date county Kori town	4.19439	4.282	4.38203	4.38996
Kenpoku	Date county Kunimi town	4.21081	4.282	6.17379	6.1802
Kenpoku	Date county Kori town	4.21629	4.4627	5.07517	5.09773
Kenpoku	Date county Kori town	4.2245	4.4627	4.57471	4.59646
Kenpoku	Date county Kori town	4.22724	4.4627	7.24423	7.26571
Aizu	Yama county Inawashiro town	4.23546	4.4627	3.82864	3.84933
Kenpoku	Date county Kunimi town	4.23546	4.4627	6.19441	6.21509
Kenpoku	Date county Kori town	4.24367	4.4627	6.29157	6.31146
Kenpoku	Date county Kori town	4.24914	4.4627	5.07517	5.09454
Kenpoku	Date county Kori town	4.24914	4.4627	5.29832	5.31769
Kenpoku	Date county Kori town	4.26283	4.4627	5.59842	5.61648
Aizu	Yama county Bandai town	4.26831	4.282	4.04305	4.04427
Kenpoku	Date county Kori town	4.26831	4.4627	5.24702	5.26456
Kenpoku	Date county Kori town	4.26831	4.4627	5.63479	5.65233
Kenchu	Koriyama city	4.27105	4.4627	1.94591	1.96319
Kenchu	Koriyama city	4.27105	4.4627	2.48491	2.50218
Kenpoku	Date county Kori town	4.27105	4.4627	4.86753	4.88481
Kenpoku	Motomiya city	4.27652	4.4627	4.52179	4.53854
Kenpoku	Date county Kori town	4.29021	4.4627	5.34711	5.36257
Kenchu	Ishikawa county Ishikawa town	4.29569	4.93634	3.82864	3.88856
Kenchu	Sukagawa city	4.29843	4.4627	5.73657	5.75127
Kennan	Higashishirakawa county Tanagura town	4.30116	4.93634	3.58352	3.64283
Kenpoku	Date county Kunimi town	4.30116	4.93634	5.19296	5.25227
Kennan	Higashishirakawa county Tanagura town	4.3039	4.93634	4.47734	4.53635
Kenpoku	Date county Kori town	4.3039	4.93634	5.79909	5.85811
Kenpoku	Fukushima city	4.31211	4.93634	5.34711	5.40522
Kenchu	Koriyama city	4.31485	4.93634	2.56495	2.62276
Kenchu	Sukagawa city	4.31485	4.93634	5.01064	5.06845
Kenpoku	Date county Kori town	4.31485	4.93634	5.07517	5.13299
Kenchu	Sukagawa city	4.31485	4.93634	5.1358	5.19361
Kenchu	Sukagawa city	4.31485	4.93634	5.24702	5.30484
Kenpoku	Date county Kori town	4.31485	4.93634	5.29832	5.35613
Kenpoku	Date county Kori town	4.31485	4.93634	5.63479	5.6926
Kenchu	Koriyama city	4.31759	4.93634	2.3979	2.45541
Kennan	Higashishirakawa county Tanagura town	4.32033	4.93634	4.12713	4.18435
Aizu	Yama county Inawashiro town	4.32307	4.93634	3.17805	3.23497
Kennan	Higashishirakawa county Samegawa village	4.32307	4.93634	4.26268	4.3196
Kenpoku	Date county Kawamata town	4.3258	5.11157	4.57471	4.64878
Soso	Minamisoma city	4.33402	4.93634	4.86753	4.92327
Kenpoku	Date county Kori town	4.33949	4.93634	5.24702	5.30216
Kenpoku	Date county Kori town	4.34497	4.91444	5.29832	5.35074
Kennan	Higashishirakawa county Tanagura town	4.35044	4.91444	3.21888	3.27071
Soso	Soma city	4.35044	4.91444	4.86753	4.91937
Aizu	Yama county Inawashiro town	4.35318	4.91444	2.89037	2.94192
Soso	Minamisoma city	4.35318	4.91444	7.37776	7.42931
Soso	Minamisoma city	4.35866	4.91444	3.43399	3.48495
Kennan	Higashishirakawa county Samegawa village	4.35866	4.91444	5.01064	5.0616
Soso	Minamisoma city	4.3614	4.91444	5.73657	5.78725
Kenchu	Koriyama city	4.36687	5.013	4.43082	4.49047
Aizu	Yama county Inawashiro town	4.36961	4.91444	3.49651	3.54632
Kenpoku	Nihommatsu city	4.37235	4.91444	5.48064	5.53016
Kenpoku	Nihommatsu city	4.37509	4.91444	4.86753	4.91677
Aizu	Yama county Inawashiro town	4.37782	4.91444	3.55535	3.60429
Kenpoku	Nihommatsu city	4.37782	4.91444	4.94164	4.99059
Kenpoku	Nihommatsu city	4.37782	4.91444	5.66988	5.71882
Soso	Minamisoma city	4.38056	5.013	5.82895	5.88712
Kenchu	Koriyama city	4.3833	5.013	3.78419	3.84206
Kenpoku	Nihommatsu city	4.3833	4.91444	4.15888	4.20725
Kenpoku	Nihommatsu city	4.3833	4.91444	4.20469	4.25306
Kenpoku	Nihommatsu city	4.3833	4.91444	5.19296	5.24133
Kenpoku	Nihommatsu city	4.38604	4.91444	5.07517	5.12326
Kenpoku	Nihommatsu city	4.39151	5.013	4.43082	4.4878
Kenpoku	Nihommatsu city	4.39151	5.013	6.06379	6.12077
Kenpoku	Nihommatsu city	4.39699	5.013	5.07517	5.13157
Kenpoku	Nihommatsu city	4.39699	5.013	6.41346	6.46986
Kenpoku	Nihommatsu city	4.39973	5.013	4.07754	4.13364
Kenpoku	Nihommatsu city	4.39973	5.03217	4.86753	4.92549
Kenpoku	Date county Kori town	4.39973	5.013	5.56068	5.61679
Kenpoku	Nihommatsu city	4.40246	5.013	5.34711	5.40292
Kenpoku	Date county Kawamata town	4.40246	5.11157	5.48064	5.54606
Kenpoku	Date county Kawamata town	4.40246	5.11157	5.56068	5.6261
Kenpoku	Nihommatsu city	4.4052	5.013	6.34564	6.40115
Kenpoku	Nihommatsu city	4.40794	5.03217	5.19296	5.25003
Aizu	Yama county Inawashiro town	4.41342	5.013	2.30259	2.35723
Kennan	Higashishirakawa county Tanagura town	4.41615	5.013	3.49651	3.55086
Kenpoku	Date city	4.4271	5.013	7.00307	7.05625
Kenpoku	Date county Kunimi town	4.42984	5.013	5.85793	5.91083
Kenpoku	Date county Kori town	4.43806	5.013	5.1358	5.18783
Kenpoku	Date county Kori town	4.45175	5.013	5.43808	5.48868
Kenpoku	Date county Kori town	4.45175	5.013	5.73657	5.78717
Kenpoku	Date county Kori town	4.45448	5.013	5.9135	5.96382
Kenchu	Sukagawa city	4.4627	5.013	3.3673	3.41675
Kenpoku	Nihommatsu city	4.46817	5.03217	5.19296	5.24366
Kenchu	Ishikawa county Ishikawa town	4.47091	5.03217	3.8712	3.92162
Kenpoku	Nihommatsu city	4.47091	5.03217	5.01064	5.06105
Kenpoku	Nihommatsu city	4.47091	5.03217	5.07517	5.12559
Soso	Minamisoma city	4.47091	5.03217	5.48064	5.53106
Kenpoku	Nihommatsu city	4.47365	5.03217	4.94164	4.99177
Kenpoku	Nihommatsu city	4.47639	5.03217	4.40672	4.45657
Kenpoku	Nihommatsu city	4.47639	5.03217	4.94164	4.99149
Kenpoku	Nihommatsu city	4.47912	5.03217	5.56068	5.61025
Kenchu	Koriyama city	4.48186	5.03217	2.48491	2.53419
Kenpoku	Nihommatsu city	4.48186	5.03217	4.94164	4.99092
Kenpoku	Nihommatsu city	4.48734	5.03217	6.08677	6.13549
Kennan	Higashishirakawa county Tanagura town	4.49008	5.03217	4.55388	4.60231
Kenpoku	Nihommatsu city	4.49008	5.03217	5.29832	5.34675
Kenpoku	Nihommatsu city	4.49008	5.03217	5.34711	5.39554
Kenpoku	Nihommatsu city	4.49281	5.03217	4.78749	4.83564
Kenpoku	Nihommatsu city	4.50376	5.03217	6.21461	6.26164
Kenchu	Sukagawa city	4.51472	5.03217	3.98898	4.0349
Kenchu	Ishikawa county Hirata village	4.52019	5.03217	2.70805	2.75341
Kenchu	Sukagawa city	4.52293	5.03217	5.01064	5.05571
Kenpoku	Nihommatsu city	4.52293	5.03217	6.38012	6.4252
Kenpoku	Nihommatsu city	4.52293	5.03217	6.56526	6.61034
Kenpoku	Nihommatsu city	4.52293	5.03217	6.90776	6.95283
Kenpoku	Nihommatsu city	4.52293	5.03217	7.17012	7.2152
Kenchu	Ishikawa county Tamakawa village	4.53114	5.03217	4.43082	4.47507
Kenpoku	Nihommatsu city	4.54209	5.03217	5.52146	5.56461
Kenpoku	Nihommatsu city	4.54483	5.03217	5.66988	5.71276
Kenchu	Koriyama city	4.54757	4.91992	2.3979	2.43029
Kenpoku	Date county Kori town	4.54757	5.03217	6.30992	6.35252
Kenpoku	Date county Kori town	4.55031	5.03217	5.39363	5.43596
Kenpoku	Nihommatsu city	4.55031	5.03217	5.59842	5.64075
Kenpoku	Nihommatsu city	4.55852	4.91992	5.79909	5.83044
Kenpoku	Nihommatsu city	4.55852	4.91992	7.00307	7.03441
Kenpoku	Nihommatsu city	4.564	4.91992	6.75693	6.78776
Aizu	Yama county Bandai town	4.56674	4.91992	5.01064	5.0412
Kenpoku	Nihommatsu city	4.56674	4.91992	6.15273	6.18329
Kenpoku	Nihommatsu city	4.56674	4.91992	6.56526	6.59583
Kenpoku	Nihommatsu city	4.56947	4.91992	7.24423	7.27453
Kenpoku	Nihommatsu city	4.56947	4.91992	7.82405	7.85435
Kenpoku	Nihommatsu city	4.57221	4.91992	7.00307	7.03311
Kenpoku	Nihommatsu city	4.57495	4.91992	6.41346	6.44324
Kenpoku	Nihommatsu city	4.57495	4.91992	7.69621	7.726
Kenpoku	Nihommatsu city	4.57769	4.91992	6.55108	6.5806
Kenpoku	Nihommatsu city	4.57769	4.91992	6.65929	6.68882
Kenpoku	Nihommatsu city	4.57769	4.91992	7.54961	7.57913
Soso	Soma city	4.57769	4.91992	10.309	10.3385
Kenpoku	Nihommatsu city	4.5859	4.91992	6.08677	6.11552
Kennan	Higashishirakawa county Tanagura town	4.58864	4.91992	7.00307	7.03156
Kenpoku	Motomiya city	4.59411	4.91992	5.1358	5.16378
Kenpoku	Nihommatsu city	4.59685	4.91992	6.08677	6.1145
Kenpoku	Nihommatsu city	4.59685	4.91992	6.32794	6.35566
Kenchu	Sukagawa city	4.60233	4.91992	5.48064	5.50785
Kenpoku	Date county Kori town	4.6078	4.91992	4.11087	4.13757
Kenpoku	Nihommatsu city	4.61602	4.91992	6.10925	6.13518
Kenpoku	Date county Kawamata town	4.62149	5.11157	5.52146	5.56397
Aizu	Yama county Inawashiro town	4.62149	4.91992	5.63479	5.66022
Soso	Soma city	4.62423	4.91992	5.70378	5.72896
Kenchu	Sukagawa city	4.65982	5.03765	4.45435	4.48655
Soso	Minamisoma city	4.6653	5.03765	9.21034	9.24202
Kenchu	Sukagawa city	4.6872	5.03765	5.43808	5.46772
Kenchu	Sukagawa city	4.69268	5.03765	6.64639	6.67552
Soso	Soma city	4.69268	5.03765	6.76849	6.79762
Kenchu	Sukagawa city	4.69815	5.03765	4.51086	4.53948
Soso	Minamisoma city	4.71458	5.03765	6.81344	6.84056
Kenchu	Sukagawa city	4.72827	4.90623	5.07517	5.08987
Kenchu	Sukagawa city	4.73374	4.90623	6.38012	6.39435
Kenpoku	Fukushima city	4.7447	4.90623	6.29157	6.30485
Kenpoku	Nihommatsu city	4.77207	4.90623	5.9135	5.92445
Kenchu	Sukagawa city	4.78576	5.03765	5.85793	5.87865
Kenpoku	Fukushima city	4.78576	5.04038	5.8861	5.90706
Kenchu	Sukagawa city	4.79945	5.03765	4.11087	4.13039
Kenpoku	Date county Kunimi town	4.80493	5.03765	5.52146	5.5405
Kenpoku	Date city	4.8104	5.03765	7.54961	7.56817
Kenchu	Sukagawa city	4.81588	5.03765	6.65929	6.67738
Kenpoku	Date county Kunimi town	4.82409	5.03765	6.50728	6.52466
Kenpoku	Nihommatsu city	4.82683	5.03765	7.09008	7.10722
Kenpoku	Nihommatsu city	4.82683	5.03765	7.17012	7.18726
Kenpoku	Nihommatsu city	4.83231	5.03765	7.17012	7.18679
Kenpoku	Nihommatsu city	4.83231	5.03765	7.17012	7.18679
Kenpoku	Date county Kunimi town	4.83504	5.03765	6.34564	6.36207
Kenpoku	Date county Kunimi town	4.83504	5.03765	7.09008	7.10652
Kenpoku	Nihommatsu city	4.84052	5.03765	6.62007	6.63604
Kenpoku	Nihommatsu city	4.84052	5.03765	6.75693	6.7729
Kenpoku	Nihommatsu city	4.84052	5.03765	7.43838	7.45435
Kenchu	Sukagawa city	4.846	5.03765	5.63479	5.65029
Kenpoku	Nihommatsu city	4.846	5.03765	6.34564	6.36114
Kenchu	Sukagawa city	4.85421	5.03765	5.94017	5.95498
Kenpoku	Nihommatsu city	4.85421	5.03765	7.49554	7.51035
Kenpoku	Date county Kunimi town	4.86242	5.03765	5.99146	6.00557
Kenpoku	Date county Kunimi town	4.86242	5.03765	6.06379	6.07789
Kenpoku	Date county Kunimi town	4.86242	5.03765	6.13123	6.14534
Kenpoku	Nihommatsu city	4.86242	5.03765	6.53669	6.5508
Kenpoku	Date county Kunimi town	4.87064	5.03765	6.32794	6.34135
Aizu	Yama county Kitashiobara village	4.87337	5.03765	5.52146	5.53465
Kenpoku	Date county Kunimi town	4.87611	5.03765	6.44572	6.45868
Kenpoku	Date county Kunimi town	4.87611	5.03765	6.52209	6.53505
Kenpoku	Date county Kunimi town	4.87885	5.03765	4.56435	4.57708
Kenpoku	Nihommatsu city	4.87885	5.03765	5.56068	5.57341
Kenpoku	Date county Kunimi town	4.88159	5.03765	5.48064	5.49314
Kenpoku	Date county Kunimi town	4.88159	5.03765	6.80239	6.81489
Kenpoku	Date county Kunimi town	4.88706	5.04038	6.08677	6.09904
Kenpoku	Date county Kunimi town	4.89254	5.04038	6.10925	6.12105
Kenpoku	Date county Kunimi town	4.89528	5.04038	4.86753	4.87911
Kenpoku	Date county Kunimi town	4.89528	5.04038	4.94164	4.95322
Kenpoku	Date county Kunimi town	4.89528	5.04038	4.94164	4.95322
Kenpoku	Date county Kunimi town	4.89528	5.04038	5.07517	5.08675
Aizu	Aizuwakamatsu city	4.89802	5.04038	3.91202	3.92338
Aizu	Yama county Nishiaizu town	4.90349	5.04038	4.78749	4.79839
Kenchu	Sukagawa city	4.90897	5.04038	5.19296	5.2034
Kenpoku	Date county Kunimi town	4.90897	5.04038	6.04025	6.0507
Kenpoku	Date county Kunimi town	4.9117	5.04038	6.36303	6.37325
Kenpoku	Date county Kunimi town	4.9117	5.04038	6.63332	6.64354
Aizu	Yama county Nishiaizu town	4.91444	5.04038	3.89182	3.90182
Kenpoku	Date county Kunimi town	4.91718	5.04038	4.49981	4.50958
Kenchu	Sukagawa city	4.92266	5.04038	5.39363	5.40295
Kenpoku	Date county Kunimi town	4.92266	5.04038	6.46147	6.47079
Kenpoku	Nihommatsu city	4.92266	5.04038	7.31322	7.32254
Kenpoku	Date county Kunimi town	4.92539	5.04038	5.70378	5.71288
Kenpoku	Date county Kunimi town	4.92813	5.04038	5.70378	5.71266
Kenchu	Sukagawa city	4.93634	5.04038	5.1358	5.14401
Kenpoku	Date county Kunimi town	4.95003	5.11157	6.47697	6.48975
Kenpoku	Date county Kunimi town	4.95277	5.04038	6.47697	6.48385
Kenchu	Sukagawa city	4.95551	5.11157	6.04025	6.05258
Kenchu	Sukagawa city	4.97194	5.11157	4.70048	4.71146
Kenpoku	Date county Kunimi town	4.98836	5.11157	6.15273	6.16238
Kenpoku	Date county Kunimi town	4.99932	5.11157	6.19441	6.20316
Kenchu	Sukagawa city	5.05955	5.25941	4.47734	4.49288
Kenpoku	Date county Kunimi town	5.08966	5.25941	5.1358	5.14889
Kenpoku	Date county Kunimi town	5.08966	5.25941	5.19296	5.20605
Kenpoku	Date county Kunimi town	5.08966	5.25941	5.73657	5.74966
Kenpoku	Date county Kunimi town	5.08966	5.25941	5.82895	5.84204
Kenpoku	Date county Kunimi town	5.08966	5.25941	5.82895	5.84204
Kenpoku	Date county Kunimi town	5.08966	5.25941	5.85793	5.87102
Kenchu	Sukagawa city	5.13621	5.25941	4.44265	4.45203
Kenpoku	Date county Kunimi town	5.16359	5.25941	5.07517	5.08241
Kenpoku	Date county Kunimi town	5.19918	5.25941	4.94164	4.94615
Kenpoku	Date county Kunimi town	5.19918	5.25941	4.94164	4.94615
Kenpoku	Date county Kunimi town	5.20739	5.25941	5.07517	5.07906
Kenchu	Koriyama city	5.21287	5.25941	6.04025	6.04372
Kenchu	Koriyama city	5.23203	5.33881	5.01064	5.01861
Kenpoku	Fukushima city	5.2512	5.33881	5.24702	5.25353
Kenpoku	Fukushima city	5.2512	5.33881	5.29832	5.30482
Kenpoku	Date county Kori town	5.2512	5.33881	5.9135	5.92001
Kenchu	Koriyama city	5.25394	5.33881	4.70048	4.70678
Kenchu	Koriyama city	5.25394	5.33881	4.78749	4.79379
Soso	Minamisoma city	5.25394	5.33881	6.86693	6.87323
Kenpoku	Date county Kori town	5.25941	5.33881	5.24702	5.25291
Kenpoku	Date county Kawamata town	5.26215	5.33881	6.13123	6.1369
Kenpoku	Date county Kawamata town	5.26762	5.33881	5.24702	5.25229
Kenpoku	Fukushima city	5.26762	5.33881	6.67203	6.6773
Soso	Soma city	5.27036	5.33881	4.94164	4.9467
Kenpoku	Date county Kawamata town	5.27036	5.33881	6.76849	6.77355
Soso	Soma city	5.27858	5.33881	4.00733	4.01177
Kenpoku	Date county Kawamata town	5.27858	5.33881	6.30992	6.31436
Kenpoku	Date county Kori town	5.28131	5.33881	3.2581	3.26233
Kenpoku	Fukushima city	5.28131	5.33881	5.01064	5.01487
Kenpoku	Date county Kori town	5.28131	5.33881	5.29832	5.30255
Kenpoku	Date county Kori town	5.28131	5.33881	5.43808	5.44231
Kenchu	Koriyama city	5.28405	5.33881	3.73767	3.7417
Kenchu	Koriyama city	5.28405	5.33881	3.7612	3.76523
Kenchu	Koriyama city	5.28405	5.33881	3.93183	3.93586
Kenchu	Koriyama city	5.28405	5.33881	3.97029	3.97432
Kenchu	Koriyama city	5.28405	5.33881	4.14313	4.14717
Kenchu	Koriyama city	5.28405	5.33881	4.23411	4.23814
Kenchu	Koriyama city	5.28405	5.33881	4.27667	4.2807
Kenpoku	Date county Kunimi town	5.28405	5.33881	5.76832	5.77235
Kenchu	Sukagawa city	5.28679	5.33881	3.52636	3.53019
Kenpoku	Date county Kunimi town	5.29227	5.33881	4.52179	4.52521
Kenpoku	Date county Kori town	5.29774	5.33881	4.86753	4.87055
Kenpoku	Date county Kori town	5.29774	5.33881	5.29832	5.30133
Kenpoku	Date county Kori town	5.29774	5.33881	5.9135	5.91651
Kenpoku	Date city	5.30048	5.33881	5.48064	5.48345
Kenpoku	Date county Kawamata town	5.30322	5.48939	6.10925	6.12307
Kenpoku	Date county Kawamata town	5.30869	5.48939	5.01064	5.02403
Kenpoku	Date county Kunimi town	5.30869	5.48939	5.9135	5.92689
Soso	Minamisoma city	5.31143	5.48939	7.49554	7.50872
Kenchu	Koriyama city	5.31417	5.48939	4.04305	4.05602
Kenpoku	Date county Kunimi town	5.31691	5.48939	5.9135	5.92626
Kenchu	Koriyama city	5.32512	5.48939	2.02815	2.04027
Kenchu	Koriyama city	5.33333	5.48939	1.88707	1.89856
Kenchu	Koriyama city	5.33333	5.48939	2.09186	2.10335
Minamiaizu	Minamiaizu county Minamiaizu town	5.33333	5.48939	2.94444	2.95593
Kenchu	Sukagawa city	5.34428	5.48939	4.02535	4.036
Soso	Soma city	5.34702	5.48939	5.19296	5.2034
Kenchu	Sukagawa city	5.3525	5.48939	3.73767	3.74769
Kenchu	Koriyama city	5.3525	5.48939	4.30407	4.31409
Kenchu	Koriyama city	5.35524	5.48939	2.48491	2.49472
Kenpoku	Date county Kunimi town	5.36071	5.48939	5.73657	5.74597
Kenchu	Koriyama city	5.36345	5.48939	2.12823	2.13742
Aizu	Yama county Inawashiro town	5.36345	5.48939	4.02535	4.03454
Aizu	Yama county Inawashiro town	5.37714	5.48939	4.45435	4.46251
Soso	Soma city	5.37714	5.48939	6.90776	6.91592
Kenchu	Koriyama city	5.38261	5.55236	2.94444	2.95683
Kenchu	Koriyama city	5.38261	5.55236	3.17805	3.19045
Soso	Minamisoma city	5.39083	5.55236	7.37776	7.38953
Kenchu	Koriyama city	5.3963	5.55236	2.26176	2.27312
Kenchu	Koriyama city	5.3963	5.55236	2.56495	2.5763
Kenchu	Koriyama city	5.3963	5.55236	2.99573	3.00709
Aizu	Yama county Inawashiro town	5.40178	5.55236	3.61092	3.62186
Kenchu	Koriyama city	5.40726	5.55236	2.17475	2.18528
Kenchu	Koriyama city	5.40726	5.55236	2.3979	2.40842
Kenchu	Koriyama city	5.40726	5.55236	2.63906	2.64958
Kenchu	Koriyama city	5.40999	5.55236	3.04452	3.05484
Kenchu	Koriyama city	5.40999	5.55236	3.04452	3.05484
Kenpoku	Date county Kunimi town	5.41821	5.55236	5.52146	5.53116
Kenchu	Koriyama city	5.42094	5.55236	2.70805	2.71755
Kenchu	Koriyama city	5.42094	5.55236	2.94444	2.95393
Kenchu	Koriyama city	5.42094	5.55236	2.94444	2.95393
Kenchu	Koriyama city	5.42094	5.55236	2.99573	3.00523
Kenchu	Koriyama city	5.42094	5.55236	3.09104	3.10054
Kenchu	Koriyama city	5.4319	5.55236	2.83321	2.84189
Kenchu	Koriyama city	5.4319	5.55236	2.89037	2.89905
Kenchu	Koriyama city	5.4319	5.55236	3.63759	3.64626
Kenchu	Koriyama city	5.43463	5.55236	3.49651	3.50498
Kenchu	Koriyama city	5.43463	5.55236	3.80666	3.81514
Kenpoku	Date city	5.43737	5.55236	5.56068	5.56895
Kenchu	Koriyama city	5.44011	5.55236	2.04122	2.04929
Kenchu	Koriyama city	5.44011	5.55236	2.05412	2.06219
Kenchu	Koriyama city	5.44011	5.55236	2.3979	2.40596
Aizu	Yama county Inawashiro town	5.44559	5.55236	3.71357	3.72124
Kenchu	Koriyama city	5.4538	5.55236	4.45435	4.46141
Kenchu	Koriyama city	5.4538	5.55236	4.70048	4.70754
Kenchu	Koriyama city	5.45654	5.55236	2.83321	2.84007
Kenchu	Koriyama city	5.45654	5.55236	2.89037	2.89723
Kenchu	Koriyama city	5.45654	5.55236	2.89037	2.89723
Kenchu	Sukagawa city	5.45654	5.55236	3.97029	3.97715
Aizu	Yama county Inawashiro town	5.47023	5.55236	3.98898	3.99484
Kenchu	Koriyama city	5.48392	5.61533	2.24071	2.2501
Kenchu	Ishikawa county Ishikawa town	5.48665	5.61533	7.09008	7.09926
Kenpoku	Fukushima city	5.50034	5.61533	5.07517	5.08335
Aizu	Yama county Inawashiro town	5.50856	5.61533	3.17805	3.18563
Aizu	Yama county Inawashiro town	5.50856	5.61533	3.80666	3.81424
Kenchu	Ishikawa county Furudono town	5.50856	5.61533	6.01616	6.02373
Aizu	Onuma county Aizumisato town	5.51129	5.61533	2.63906	2.64643
Soso	Minamisoma city	5.51129	5.61533	6.38012	6.3875
Aizu	Yama county Inawashiro town	5.51403	5.61533	4.36945	4.37662
Minamiaizu	Minamiaizu county Minamiaizu town	5.51951	5.61533	2.10413	2.11091
Kenchu	Sukagawa city	5.52225	5.61533	2.23001	2.23659
Kennan	Higashishirakawa county Hanawa town	5.52498	5.61533	3.78419	3.79057
Soso	Minamisoma city	5.52498	5.61533	7.49554	7.50192
Kennan	Higashishirakawa county Hanawa town	5.52772	5.61533	2.99573	3.00191
Kennan	Higashishirakawa county Hanawa town	5.53046	5.61533	4.14313	4.14912
Kenchu	Tamura city	5.53046	5.61533	5.79909	5.80508
Aizu	Yama county Inawashiro town	5.53867	5.61533	3.7612	3.76659
Kenpoku	Fukushima city	5.53867	5.78234	4.29046	4.30786
Kenchu	Tamura county Miharu town	5.54141	5.61533	5.39363	5.39882
Kenpoku	Fukushima city	5.54415	5.61533	5.07517	5.08017
Soso	Soma city	5.54689	5.61533	8.03916	8.04396
Kenchu	Tamura city	5.54962	5.61533	6.01616	6.02077
Kenchu	Sukagawa city	5.55784	5.78234	6.30992	6.32587
Kenchu	Tamura city	5.56057	5.78234	6.86693	6.88268
Aizu	Onuma county Aizumisato town	5.56879	5.78234	2.30259	2.31771
Kenchu	Tamura city	5.577	5.78234	8.07091	8.08542
Kenchu	Tamura city	5.577	5.78234	8.18869	8.2032
Kenchu	Tamura city	5.577	5.78234	9.39266	9.40717
Kenchu	Tamura city	5.57974	5.78234	8.47637	8.49068
Kenchu	Koriyama city	5.59069	5.78234	2.3979	2.41139
Kenchu	Koriyama city	5.60164	5.78234	5.07517	5.08786
Kenchu	Koriyama city	5.60712	5.78234	3.61092	3.6232
Kenchu	Sukagawa city	5.60712	5.78234	6.84588	6.85816
Kenpoku	Date county Kunimi town	5.61533	5.78234	4.2485	4.26018
Kenpoku	Date county Kunimi town	5.61533	5.78234	4.31749	4.32917
Kenchu	Tamura city	5.61533	5.78234	8.43381	8.44549
Kenchu	Tamura city	5.61807	5.78234	9.4727	9.48418
Aizu	Yama county Inawashiro town	5.62081	5.78234	3.98898	4.00026
Kenchu	Koriyama city	5.62081	5.78234	4.29046	4.30174
Kenchu	Koriyama city	5.62355	5.78234	4.78749	4.79857
Kenchu	Koriyama city	5.63176	5.78234	4.18965	4.20014
Kenpoku	Nihommatsu city	5.6345	5.78234	6.08677	6.09706
Soso	Soma city	5.63723	5.8371	5.59842	5.61238
Kenpoku	Date county Kunimi town	5.63997	5.8371	3.80666	3.82042
Kenpoku	Nihommatsu city	5.63997	5.8371	5.48064	5.4944
Kenpoku	Nihommatsu city	5.63997	5.8371	6.34564	6.3594
Kenchu	Sukagawa city	5.63997	5.78234	6.60665	6.61654
Kenpoku	Nihommatsu city	5.63997	5.8371	6.84588	6.85964
Aizu	Yama county Inawashiro town	5.64271	5.8371	4.14313	4.15669
Kenchu	Koriyama city	5.64271	5.8371	4.94164	4.9552
Soso	Soma city	5.64271	5.8371	6.59304	6.6066
Kenpoku	Nihommatsu city	5.64545	5.8371	5.63479	5.64815
Kenchu	Tamura city	5.64545	5.8371	5.96615	5.97951
Kenpoku	Nihommatsu city	5.64545	5.8371	5.99146	6.00482
Kenpoku	Nihommatsu city	5.64545	5.8371	6.75693	6.77029
Kenpoku	Date county Kunimi town	5.64819	5.8371	4.02535	4.03851
Kenchu	Koriyama city	5.64819	5.8371	4.38203	4.39518
Kenchu	Tamura city	5.64819	5.8371	4.70048	4.71364
Aizu	Yama county Inawashiro town	5.65092	5.8371	4.07754	4.0905
Kenpoku	Nihommatsu city	5.65092	5.8371	6.17379	6.18674
Kenchu	Tamura city	5.65092	5.8371	8.07091	8.08386
Kenpoku	Nihommatsu city	5.65366	5.8371	4.59512	4.60788
Kenpoku	Nihommatsu city	5.65366	5.8371	5.43808	5.45084
Kenpoku	Nihommatsu city	5.66188	5.8371	6.27288	6.28504
Kenchu	Koriyama city	5.66735	5.8371	4.17439	4.18615
Aizu	Yama county Inawashiro town	5.66735	5.8371	5.01064	5.0224
Kenchu	Tamura city	5.66735	5.8371	5.07517	5.08694
Kenchu	Tamura county Miharu town	5.66735	5.8371	5.48064	5.4924
Kenchu	Tamura city	5.66735	5.8371	5.66988	5.68164
Kenpoku	Nihommatsu city	5.67009	5.8371	4.57471	4.58627
Aizu	Yama county Bandai town	5.67009	5.8371	4.94164	4.95321
Kenchu	Tamura county Miharu town	5.67009	5.8371	5.73657	5.74814
Kenpoku	Date county Kunimi town	5.68104	5.8371	4.30407	4.31484
Kenchu	Sukagawa city	5.68104	5.8371	4.33073	4.34151
Kenpoku	Nihommatsu city	5.68104	5.8371	4.34381	4.35458
Kenpoku	Nihommatsu city	5.68104	5.8371	6.06379	6.07456
Kenchu	Sukagawa city	5.68378	5.8371	6.10925	6.11982
Kenchu	Sukagawa city	5.68378	5.8371	6.15273	6.16331
Kenchu	Sukagawa city	5.68378	5.8371	6.23441	6.24499
Kenchu	Sukagawa city	5.68378	5.8371	6.25383	6.2644
Kenchu	Sukagawa city	5.68378	5.8371	6.25383	6.2644
Soso	Minamisoma city	5.68652	5.8371	3.17805	3.18843
Kenpoku	Nihommatsu city	5.68652	5.8371	5.63479	5.64517
Kenpoku	Nihommatsu city	5.68652	5.8371	6.36303	6.37341
Kenpoku	Nihommatsu city	5.68925	5.8371	8.29405	8.30423
Kenchu	Sukagawa city	5.69199	5.8371	6.06379	6.07377
Kenpoku	Date county Kunimi town	5.69747	5.8371	4.44265	4.45225
Kenpoku	Date county Kunimi town	5.70021	5.8371	4.52179	4.53119
Kenpoku	Nihommatsu city	5.70294	5.85352	4.38203	4.39237
Kenpoku	Nihommatsu city	5.70294	5.85352	5.52146	5.53181
Iwaki	Iwaki city	5.70568	5.85352	2.30259	2.31274
Kennan	Higashishirakawa county Hanawa town	5.70568	5.85352	3.46574	3.47589
Kenchu	Sukagawa city	5.70842	5.8371	6.8773	6.88611
Kenpoku	Date county Kunimi town	5.71389	5.85352	5.43808	5.44765
Kenpoku	Nihommatsu city	5.71937	5.85352	5.07517	5.08435
Kenpoku	Nihommatsu city	5.71937	5.85352	5.76832	5.7775
Kenpoku	Nihommatsu city	5.72211	5.85352	7.69621	7.7052
Kenchu	Sukagawa city	5.74675	5.85352	4.59512	4.60237
Kenchu	Sukagawa city	5.76865	5.85352	5.29832	5.30405
Minamiaizu	Minamiaizu county Minamiaizu town	5.86995	5.92197	2.99573	2.99917
Kenchu	Koriyama city	6.12183	6.25599	2.99573	3.00427
Kenchu	Koriyama city	6.12183	6.25599	3.43399	3.44252
Kenchu	Koriyama city	6.13826	6.25599	3.66356	3.67102
Kenchu	Koriyama city	6.141	6.25599	4.02535	4.03263
Kenchu	Sukagawa city	6.16564	6.25599	4.48864	4.49432
Kenchu	Koriyama city	6.19028	6.38193	4.31749	4.32959
Kenchu	Koriyama city	6.19028	6.38193	4.31749	4.32959
Kenpoku	Date county Kunimi town	6.19028	6.25599	4.70048	4.70458
Kenpoku	Date county Kunimi town	6.19028	6.25599	5.19296	5.19706
Kenchu	Koriyama city	6.20123	6.25599	3.91202	3.91543
Kenpoku	Date county Kori town	6.21766	6.38193	4.59512	4.60542
Kenchu	Koriyama city	6.22587	6.49144	3.17805	3.19483
Soso	Soma city	6.23682	6.38193	2.56495	2.574
Kenchu	Koriyama city	6.2423	6.38193	2.70805	2.71675
Kenchu	Koriyama city	6.2423	6.49144	2.94444	2.96011
Soso	Soma county Iitate village	6.2423	6.38193	4.60517	4.61387
Kenpoku	Date county Kunimi town	6.24504	6.38193	4.45435	4.46287
Kenchu	Koriyama city	6.25051	6.49144	2.94444	2.95956
Aizu	Yama county Inawashiro town	6.25051	6.38193	3.68888	3.69705
Kenchu	Koriyama city	6.25599	6.49144	5.07517	5.08993
Kenchu	Koriyama city	6.2642	6.49144	2.02815	2.04235
Kenchu	Koriyama city	6.26694	6.49144	2.94444	2.95846
Kenchu	Koriyama city	6.26694	6.38193	3.3322	3.33932
Kenchu	Koriyama city	6.27515	6.49144	4.18965	4.20314
Aizu	Yama county Inawashiro town	6.27789	6.38193	2.63906	2.64548
Kenchu	Koriyama city	6.28611	6.49144	2.94444	2.9572
Soso	Soma city	6.29158	6.38193	3.97029	3.97585
Aizu	Yama county Inawashiro town	6.29432	6.38193	3.13549	3.14088
Kenchu	Ishikawa county Hirata village	6.29979	6.49144	2.3979	2.40976
Kenchu	Sukagawa city	6.31348	6.49144	3.55535	3.56633
Aizu	Yama county Inawashiro town	6.31348	6.49144	4.51086	4.52184
Kenchu	Koriyama city	6.31896	6.5462	2.00148	2.01555
Kenchu	Sukagawa city	6.31896	6.49144	3.3322	3.34283
Kenchu	Koriyama city	6.32717	6.49144	5.34711	5.35721
Kenpoku	Date county Kori town	6.32991	6.49144	5.24702	5.25695
Kenchu	Sukagawa city	6.3436	6.49144	3.2581	3.26715
Kenchu	Sukagawa city	6.3436	6.49144	3.3673	3.37635
Kenchu	Sukagawa city	6.3436	6.49144	3.55535	3.5644
Kenchu	Koriyama city	6.34908	6.49144	2.09186	2.10057
Kenchu	Koriyama city	6.34908	6.49144	2.14007	2.14877
Kenchu	Koriyama city	6.34908	6.5462	2.94444	2.95655
Kenchu	Koriyama city	6.34908	6.5462	3.09104	3.10315
Kenchu	Koriyama city	6.34908	6.5462	3.21888	3.23098
Kenchu	Koriyama city	6.34908	6.5462	3.3322	3.34431
Kenchu	Koriyama city	6.34908	6.49144	4.30407	4.31277
Kenpoku	Fukushima city	6.35181	6.49144	3.8712	3.87973
Kenchu	Koriyama city	6.35455	6.49144	2.11626	2.12461
Kenchu	Koriyama city	6.35455	6.49144	2.56495	2.57331
Kenchu	Koriyama city	6.35455	6.49144	2.70805	2.71641
Kenchu	Koriyama city	6.35455	6.49144	2.77259	2.78095
Kenchu	Koriyama city	6.35455	6.49144	3.80666	3.81502
Kenchu	Koriyama city	6.35455	6.49144	4.27667	4.28502
Aizu	Aizuwakamatsu city	6.37645	6.49144	3.17805	3.18503
Kenchu	Koriyama city	6.38467	6.5462	1.74047	1.7503
Kenchu	Koriyama city	6.38467	6.5462	2.56495	2.57478
Soso	Soma county Iitate village	6.40383	6.5462	5.94017	5.94879
Kenchu	Koriyama city	6.40657	6.5462	3.04452	3.05297
Kenchu	Koriyama city	6.41205	6.5462	4.60517	4.61328
Kenchu	Koriyama city	6.41752	6.5462	4.02535	4.03311
Kenchu	Koriyama city	6.423	6.5462	4.06044	4.06786
Kenchu	Koriyama city	6.43395	6.5462	1.96009	1.96684
Soso	Soma county Iitate village	6.43943	6.5462	6.15273	6.15914
Kenchu	Koriyama city	6.44216	6.63107	1.60944	1.62084
Kenchu	Koriyama city	6.4449	6.5462	2.83321	2.83928
Kenpoku	Fukushima city	6.45038	6.5462	4.78749	4.79322
Aizu	Yama county Inawashiro town	6.46407	6.5462	4.40672	4.41161
Kenpoku	Date city	6.4668	6.5462	5.19296	5.19769
Kenchu	Koriyama city	6.47775	6.63107	1.60944	1.61861
Soso	Soma city	6.49144	6.63107	4.94164	4.94997
Soso	Soma county Iitate village	6.49144	6.63107	6.27288	6.2812
Aizu	Onuma county Aizumisato town	6.49418	6.63107	1.8563	1.86445
Aizu	Onuma county Aizumisato town	6.49418	6.63107	2.15176	2.15992
Kenchu	Koriyama city	6.50513	6.68583	2.3979	2.40868
Aizu	Aizuwakamatsu city	6.51061	6.63107	3.04452	3.05167
Kenchu	Koriyama city	6.53251	6.63107	4.70048	4.70629
Kennan	Higashishirakawa county Yamatsuri town	6.54894	6.68583	3.3322	3.34028
Kenchu	Sukagawa city	6.55715	6.68583	3.91202	3.9196
Aizu	Yama county Inawashiro town	6.56537	6.68583	4.78749	4.79457
Kenpoku	Date city	6.5681	6.68583	6.75693	6.76384
Kenpoku	Motomiya city	6.57358	6.68583	4.78749	4.79407
Kenchu	Sukagawa city	6.57358	6.68583	5.99146	5.99805
Kenchu	Sukagawa city	6.57358	6.68583	6.10925	6.11583
Kenchu	Koriyama city	6.57906	6.75975	2.3979	2.40854
Kenpoku	Fukushima city	6.58179	6.68583	4.78749	4.79358
Soso	Soma county Iitate village	6.58727	6.68583	9.54681	9.55257
Kenchu	Sukagawa city	6.59548	6.68583	4.43082	4.43608
Aizu	Yama county Inawashiro town	6.62012	6.68583	4.46591	4.46971
Kenchu	Sukagawa city	6.62286	6.68583	4.59512	4.59876
Aizu	Yama county Inawashiro town	6.6256	6.68583	4.5326	4.53608
Kenchu	Sukagawa city	6.62834	6.68583	4.70048	4.7038
Kenchu	Koriyama city	6.63107	6.75975	3.68888	3.69636
Kenchu	Sukagawa city	6.63655	6.75975	4.70048	4.70763
Kenchu	Tamura city	6.64476	6.75975	6.55108	6.55774
Kenchu	Tamura city	6.64476	6.75975	6.59304	6.5997
Kenchu	Ishikawa county Ishikawa town	6.6475	6.75975	5.70378	5.71028
Aizu	Yama county Bandai town	6.65572	6.75975	5.19296	5.19897
Kenchu	Tamura city	6.65845	6.75975	6.72143	6.72727
Kenchu	Tamura city	6.65845	6.75975	9.30565	9.3115
Kenchu	Sukagawa city	6.68036	6.75975	4.60517	4.60973
Kenchu	Sukagawa city	6.68857	6.87201	4.47734	4.48794
Kenchu	Sukagawa city	6.68857	6.87201	5.07517	5.08578
Kenchu	Ishikawa county Hirata village	6.69678	6.75975	5.66988	5.67348
Kennan	Higashishirakawa county Yamatsuri town	6.71321	6.75975	4.15888	4.16153
Soso	Soma county Iitate village	6.71321	6.87201	7.37776	7.38688
Soso	Soma county Iitate village	6.71321	6.87201	8.24276	8.25188
Kenchu	Sukagawa city	6.71595	6.87201	5.99146	6.00042
Soso	Minamisoma city	6.73238	6.87201	6.64639	6.65437
Soso	Soma city	6.73511	6.87201	8.55641	8.56423
Kenchu	Sukagawa city	6.74333	6.87201	6.15273	6.16007
Kenchu	Koriyama city	6.74606	6.87201	4.43082	4.43799
Kenchu	Sukagawa city	6.77344	6.87201	4.94164	4.94722
Kenpoku	Date county Kori town	6.77892	6.87201	6.74524	6.7505
Aizu	Kawanuma county Yanaizu town	6.78987	6.87201	5.48064	5.48527
Kenchu	Koriyama city	6.79535	6.9295	5.29832	5.3059
Kenchu	Koriyama city	6.82272	7.0308	5.19296	5.20474
Aizu	Kawanuma county Yanaizu town	6.83094	6.9295	5.48064	5.48616
Aizu	Yama county Nishiaizu town	6.83368	6.9295	3.55535	3.56071
Kenpoku	Date county Kori town	6.85558	6.9295	6.79122	6.79534
Aizu	Yama county Nishiaizu town	6.85832	6.9295	3.49651	3.50047
Kenchu	Koriyama city	6.85832	7.0308	5.29832	5.30799
Kenchu	Sukagawa city	6.86653	6.9295	5.34711	5.3506
Kenchu	Koriyama city	6.86927	7.0308	5.76832	5.77736
Kenchu	Koriyama city	6.88569	7.0308	5.34711	5.35519
Kenchu	Koriyama city	6.88569	7.0308	5.39363	5.40171
Soso	Soma city	6.89117	7.0308	6.90776	6.91552
Kenpoku	Date county Kori town	6.9076	7.0308	4.47734	4.48416
Aizu	Kawanuma county Yanaizu town	6.92129	7.0308	5.1358	5.14185
Kenchu	Sukagawa city	6.92676	7.0308	5.96615	5.97188
Kenchu	Sukagawa city	6.93498	7.0308	5.19296	5.19823
Kenpoku	Date county Kori town	6.93771	7.0308	6.60665	6.61177
Kenchu	Koriyama city	6.94593	7.0308	6.64639	6.65105
Kenchu	Sukagawa city	6.96235	7.0308	5.29832	5.30206
Kennan	Higashishirakawa county Yamatsuri town	6.97331	7.08282	2.99573	3.00173
Kenchu	Sukagawa city	7.03354	7.08282	6.74524	6.74789

## Sheet: Asian_black_bear_data
District	Municipality	T	Tr	LnCsTot	LnCsc
Kenchu	Koriyama city	0.421629	0.591376	6.21461	6.24426		T = time of sample collection (years after Fukushima accident)
Kenpoku	Nihommatsu city	0.429843	0.591376	6.52209	6.55026		Tr = time when radioactive cesium was measured (years after Fukushima accident)
Kenpoku	Adachi county Otama village	0.465435	0.591376	5.29832	5.32011		LnCsTot = ln-transformed sum of 134Cs and 137Cs measured in the sample (Bq/kg)
Kenpoku	Fukushima city	0.473648	0.591376	6.46147	6.4818		LnScc = LnCsTot, corrected for physical decay between T and Tr
Kenchu	Koriyama city	0.487337	0.591376	5.48064	5.49855
Aizu	Onuma county Mishima town	0.495551	0.635181	4.94164	4.96572
Minamiaizu	Minamiaizu county Shimogo town	0.577687	0.635181	3.7612	3.77094
Aizu	Kitakata city	0.626968	0.635181	4.44265	4.44403
Kennan	Nishishirakawa county Nishigo village	0.698152	0.709103	6.60665	6.60847
Minamiaizu	Minamiaizu county Shimogo town	0.711841	0.747433	3.95124	3.95714
Kenchu	Sukagawa city	0.711841	0.747433	4.94164	4.94754
Aizu	Yama county Inawashiro town	0.711841	0.747433	5.01064	5.01653
Minamiaizu	Minamiaizu county Minamiaizu town	0.714579	0.747433	4.86753	4.87298
Aizu	Yama county Nishiaizu town	0.717317	0.747433	3.4012	3.40618
Kenpoku	Fukushima city	0.720055	0.747433	6.01616	6.02069
Kennan	Nishishirakawa county Nishigo village	0.736482	0.747433	7.54961	7.55141
Aizu	Yama county Bandai town	0.783025	0.843258	4.94164	4.95154
Kennan	Nishishirakawa county Nishigo village	0.791239	0.843258	7.00307	7.01159
Kenchu	Sukagawa city	0.876112	0.919918	5.34711	5.35419
Kenpoku	Nihommatsu city	1.21013	1.23751	6.04025	6.04445
Kenpoku	Adachi county Otama village	1.21834	1.27584	5.48064	5.48946
Kenpoku	Nihommatsu city	1.24572	1.27584	5.07517	5.07977
Aizu	Yama county Inawashiro town	1.25394	1.27584	3.98898	3.99232
Minamiaizu	Minamiaizu county Minamiaizu town	1.25941	1.31143	5.63479	5.64272
Kenpoku	Fukushima city	1.26215	1.31143	6.01616	6.02366
Kenchu	Koriyama city	1.28953	1.31143	4.70048	4.70379
Aizu	Yama county Kitashiobara village	1.29774	1.8371	5.24702	5.33185
Kenchu	Koriyama city	1.30048	1.39357	4.86753	4.88167
Kenpoku	Fukushima city	1.30322	1.39357	6.29157	6.30528
Minamiaizu	Minamiaizu county Minamiaizu town	1.32512	1.39357	4.06044	4.07078
Minamiaizu	Minamiaizu county Minamiaizu town	1.3306	1.39357	3.61092	3.62041
Aizu	Yama county Nishiaizu town	1.36071	1.39357	3.04452	3.04944
Kenchu	Koriyama city	1.36345	1.39357	3.89182	3.89633
Aizu	Yama county Inawashiro town	1.37714	1.39357	4.20469	4.20714
Aizu	Yama county Nishiaizu town	1.38809	1.4757	2.70805	2.72116
Kenpoku	Fukushima city	1.38809	1.4757	5.76832	5.78143
Minamiaizu	Minamiaizu county Shimogo town	1.39083	1.4757	3.73767	3.75036
Aizu	Yama county Kitashiobara village	1.3963	1.8371	4.94164	5.00938
Aizu	Onuma county Aizumisato town	1.40452	1.4757	3.49651	3.50712
Aizu	Yama county Inawashiro town	1.40726	1.4757	4.60517	4.61537
Kenchu	Koriyama city	1.40726	1.4757	4.78749	4.79769
Aizu	Yama county Kitashiobara village	1.40726	1.8371	5.07517	5.14106
Aizu	Kitakata city	1.40999	1.4757	3.80666	3.81645
Aizu	Yama county Kitashiobara village	1.40999	1.8371	4.70048	4.7659
Aizu	Yama county Inawashiro town	1.40999	1.4757	5.29832	5.3081
Kenpoku	Adachi county Otama village	1.41547	1.4757	4.70048	4.70944
Aizu	Aizuwakamatsu city	1.41821	1.4757	4.11087	4.11942
Aizu	Onuma county Showa village	1.4319	1.4757	4.94164	4.94813
Kenchu	Koriyama city	1.4319	1.4757	5.8861	5.89259
Kenchu	Koriyama city	1.43737	1.4757	4.23411	4.23978
Aizu	Yama county Nishiaizu town	1.44285	1.4757	3.09104	3.0959
Kenpoku	Nihommatsu city	1.44285	1.4757	5.34711	5.35196
Kenchu	Koriyama city	1.44559	1.4757	4.60517	4.60962
Minamiaizu	Minamiaizu county Minamiaizu town	1.44832	1.4757	3.68888	3.69292
Aizu	Aizuwakamatsu city	1.44832	1.4757	4.86753	4.87157
Aizu	Onuma county Aizumisato town	1.45106	1.4757	4.43082	4.43445
Aizu	Onuma county Aizumisato town	1.45106	1.4757	4.70048	4.70411
Aizu	Yama county Bandai town	1.45106	1.4757	4.70048	4.70411
Kenchu	Koriyama city	1.4538	1.4757	5.85793	5.86116
Kenpoku	Nihommatsu city	1.4538	1.4757	5.96615	5.96937
Aizu	Onuma county Aizumisato town	1.45927	1.56605	3.43399	3.44981
Aizu	Onuma county Aizumisato town	1.46201	1.56605	4.07754	4.09294
Kenpoku	Fukushima city	1.46201	1.56605	5.63479	5.6502
Aizu	Yama county Nishiaizu town	1.47296	1.56605	3.29584	3.30958
Aizu	Kawanuma county Yanaizu town	1.47296	1.56605	3.3322	3.34595
Kenchu	Koriyama city	1.47296	1.56605	6.08677	6.10052
Kenchu	Koriyama city	1.48118	1.56605	5.56068	5.57319
Aizu	Yama county Bandai town	1.48665	1.56605	4.60517	4.61686
Kenchu	Koriyama city	1.49213	1.56605	3.63759	3.64845
Minamiaizu	Minamiaizu county Minamiaizu town	1.49213	1.56605	3.7612	3.77207
Aizu	Onuma county Aizumisato town	1.4976	1.56605	3.21888	3.22892
Kenchu	Koriyama city	1.50308	1.56605	4.70048	4.70971
Aizu	Yama county Bandai town	1.50856	1.56605	4.11087	4.11929
Kenpoku	Adachi county Otama village	1.51951	1.56605	5.48064	5.48744
Kenchu	Koriyama city	1.51951	1.56605	5.56068	5.56748
Kenpoku	Nihommatsu city	1.52772	1.56605	5.34711	5.35269
Kenpoku	Nihommatsu city	1.56605	1.60438	6.46147	6.46702
Kenchu	Koriyama city	1.56879	1.60438	4.09434	4.0995
Kenpoku	Fukushima city	1.56879	1.64545	6.49224	6.50337
Aizu	Onuma county Aizumisato town	1.577	1.64545	4.5326	4.54252
Kenpoku	Fukushima city	1.58248	1.64545	7.00307	7.01218
Aizu	Yama county Nishiaizu town	1.58522	1.64545	3.13549	3.1442
Aizu	Kawanuma county Yanaizu town	1.58795	1.64545	4.30407	4.31237
Aizu	Yama county Nishiaizu town	1.60164	1.64545	2.56495	2.57126
Minamiaizu	Minamiaizu county Hinoemata village	1.60712	1.64545	4.14313	4.14865
Kenpoku	Fukushima city	1.68378	1.74127	6.06379	6.07196
Aizu	Yama county Bandai town	1.69199	1.74127	5.1358	5.14279
Minamiaizu	Minamiaizu county Shimogo town	1.72211	1.77413	4.78749	4.79484
Aizu	Onuma county Aizumisato town	1.7577	1.8371	5.48064	5.49181
Kenchu	Sukagawa city	1.81246	1.89733	5.79909	5.81093
Aizu	Aizuwakamatsu city	1.83436	1.89733	4.38203	4.39076
Aizu	Onuma county Aizumisato town	1.84805	1.94935	5.56068	5.57475
Minamiaizu	Minamiaizu county Hinoemata village	2.15469	2.25599	4.60517	4.61851
Kenchu	Koriyama city	2.2204	2.25599	4.58497	4.58958
Aizu	Yama county Inawashiro town	2.2423	2.33812	4.12713	4.13956
Kenpoku	Nihommatsu city	2.24778	2.33812	5.07517	5.08687
Aizu	Yama county Bandai town	2.25599	2.33812	4.20469	4.21531
Kenpoku	Nihommatsu city	2.26146	2.33812	5.48064	5.49053
Aizu	Onuma county Mishima town	2.31622	2.33812	3.4012	3.40398
Kenchu	Koriyama city	2.31896	2.33812	5.43808	5.44052
Minamiaizu	Minamiaizu county Shimogo town	2.35455	2.41478	4.17439	4.18202
Aizu	Onuma county Aizumisato town	2.37098	2.41478	3.98898	3.99451
Aizu	Onuma county Aizumisato town	2.37919	2.41478	4.12713	4.13162
Kenpoku	Nihommatsu city	2.38193	2.41478	4.78749	4.79163
Aizu	Aizuwakamatsu city	2.38741	2.41478	3.3673	3.37074
Kenchu	Koriyama city	2.38741	2.41478	5.1358	5.13924
Aizu	Onuma county Aizumisato town	2.39014	2.41478	3.3322	3.3353
Kenpoku	Date county Kunimi town	2.39562	2.41478	5.34711	5.34951
Aizu	Yama county Inawashiro town	2.41478	2.48871	4.02535	4.03463
Aizu	Onuma county Aizumisato town	2.41752	2.48871	3.78419	3.79312
Kenpoku	Motomiya city	2.42026	2.48871	5.48064	5.48922
Aizu	Onuma county Aizumisato town	2.423	2.48871	3.98898	3.99722
Kenpoku	Fukushima city	2.42847	2.48871	5.96615	5.97368
Aizu	Onuma county Aizumisato town	2.45038	2.48871	4.15888	4.16365
Kenchu	Koriyama city	2.45585	2.48871	5.01064	5.01472
Kenpoku	Motomiya city	2.46133	2.48871	5.29832	5.30171
Aizu	Onuma county Aizumisato town	2.47228	2.58453	3.46574	3.47974
Kennan	Shirakawa city	2.49966	2.58453	6.77992	6.79043
Kenpoku	Date county Kunimi town	2.5024	2.58453	6.62007	6.63024
Aizu	Aizuwakamatsu city	2.50787	2.58453	3.63759	3.64706
Kenpoku	Date county Kunimi town	2.53525	2.58453	5.34711	5.35315
Kennan	Nishishirakawa county Nishigo village	2.53525	2.58453	6.08677	6.09282
Aizu	Onuma county Aizumisato town	2.63655	2.67214	4.02535	4.02963
Kenpoku	Fukushima city	2.69678	2.75428	5.34711	5.35396
Kenpoku	Nihommatsu city	2.70226	2.75428	6.27288	6.27907
Aizu	Kitakata city	2.7269	2.73238	4.60517	4.60582
Aizu	Yama county Inawashiro town	2.73511	2.73785	5.07517	5.0755
Aizu	Onuma county Aizumisato town	2.8282	2.94045	4.46591	4.47904
Aizu	Yama county Bandai town	3.14305	3.24983	4.27667	4.28846
Aizu	Yama county Bandai town	3.15127	3.24983	5.82895	5.8398
Minamiaizu	Minamiaizu county Minamiaizu town	3.16222	3.24983	4.04305	4.05267
Aizu	Yama county Bandai town	3.18686	3.24983	5.43808	5.44495
Aizu	Onuma county Aizumisato town	3.1896	3.24983	3.73767	3.74424
Aizu	Onuma county Aizumisato town	3.19507	3.24983	3.3322	3.33817
Aizu	Yama county Inawashiro town	3.20602	3.24983	3.09104	3.0958
Aizu	Yama county Inawashiro town	3.21424	3.34292	5.24702	5.26108
Kenchu	Koriyama city	3.21697	3.34292	5.1358	5.14954
Minamiaizu	Minamiaizu county Minamiaizu town	3.21971	3.34292	3.85015	3.86358
Kenchu	Koriyama city	3.23614	3.34292	4.36945	4.38104
Aizu	Yama county Nishiaizu town	3.24435	3.34292	3.55535	3.56602
Kenchu	Koriyama city	3.24983	3.34292	4.52179	4.53185
Aizu	Yama county Inawashiro town	3.2553	3.34292	4.06044	4.0699
Aizu	Yama county Inawashiro town	3.2909	3.34292	4.70048	4.70604
Minamiaizu	Minamiaizu county Minamiaizu town	3.29637	3.41136	3.63759	3.64994
Kenchu	Koriyama city	3.32101	3.41136	4.52179	4.53143
Kenpoku	Nihommatsu city	3.32649	3.41136	5.79909	5.80813
Kenchu	Sukagawa city	3.33196	3.41136	4.94164	4.95009
Aizu	Yama county Nishiaizu town	3.35113	3.41136	3.04452	3.0509
Kenchu	Koriyama city	3.35661	3.41136	4.41884	4.42463
Aizu	Onuma county Aizumisato town	3.35934	3.41136	2.83321	2.83871
Aizu	Onuma county Aizumisato town	3.36482	3.41136	4.09434	4.09925
Aizu	Yama county Inawashiro town	3.36482	3.41136	4.20469	4.2096
Aizu	Yama county Nishiaizu town	3.36756	3.41136	2.63906	2.64367
Kenpoku	Nihommatsu city	3.36756	3.41136	4.30407	4.30868
Kenchu	Sukagawa city	3.36756	3.41136	5.48064	5.48525
Aizu	Yama county Nishiaizu town	3.37029	3.41136	2.77259	2.77691
Aizu	Onuma county Aizumisato town	3.37029	3.41136	2.94444	2.94876
Kenpoku	Date county Kunimi town	3.37029	3.41136	5.59842	5.60274
Aizu	Onuma county Aizumisato town	3.37303	3.41136	3.17805	3.18209
Aizu	Aizuwakamatsu city	3.37577	3.50445	4.21951	4.23315
Aizu	Yama county Inawashiro town	3.37851	3.50445	4.00733	4.02067
Aizu	Aizuwakamatsu city	3.38125	3.50445	3.49651	3.50955
Kenpoku	Date county Kori town	3.38125	3.50445	5.73657	5.74961
Kenpoku	Date county Kunimi town	3.38672	3.50445	5.73657	5.74901
Aizu	Kawanuma county Yanaizu town	3.3922	3.50445	4.17439	4.18623
Aizu	Yama county Inawashiro town	3.39493	3.50445	4.30407	4.31561
Kenpoku	Date county Kunimi town	3.39493	3.50445	4.78749	4.79904
Aizu	Kawanuma county Yanaizu town	3.39767	3.50445	3.58352	3.59477
Aizu	Kawanuma county Yanaizu town	3.40041	3.50445	4.04305	4.054
Aizu	Yama county Inawashiro town	3.40315	3.50445	4.36945	4.3801
Aizu	Yama county Inawashiro town	3.40315	3.50445	4.70048	4.71114
Kenpoku	Date county Kori town	3.40315	3.50445	6.13123	6.14188
Kenchu	Koriyama city	3.40589	3.50445	3.49651	3.50687
Aizu	Yama county Bandai town	3.40589	3.50445	4.41884	4.4292
Aizu	Yama county Inawashiro town	3.40589	3.50445	4.70048	4.71084
Aizu	Onuma county Aizumisato town	3.40862	3.50445	2.48491	2.49497
Kenpoku	Nihommatsu city	3.40862	3.50445	5.82895	5.83901
Aizu	Yama county Bandai town	3.41136	3.50445	4.23411	4.24388
Kenchu	Koriyama city	3.41136	3.50445	5.19296	5.20273
Kenpoku	Date county Kori town	3.41136	3.50445	5.85793	5.8677
Aizu	Kawanuma county Yanaizu town	3.4141	3.50445	3.97029	3.97977
Kenpoku	Nihommatsu city	3.4141	3.50445	5.66988	5.67936
Aizu	Onuma county Aizumisato town	3.41958	3.50445	2.99573	3.00462
Aizu	Yama county Inawashiro town	3.41958	3.50445	2.99573	3.00462
Minamiaizu	Minamiaizu county Shimogo town	3.41958	3.50445	3.95124	3.96013
Aizu	Yama county Inawashiro town	3.41958	3.50445	4.02535	4.03424
Aizu	Kawanuma county Yanaizu town	3.42231	3.62218	3.3322	3.35334
Aizu	Onuma county Aizumisato town	3.42231	3.50445	3.71357	3.72217
Kenchu	Koriyama city	3.42231	3.50445	3.7612	3.76979
Kenpoku	Date county Kunimi town	3.42231	3.50445	5.01064	5.01923
Kenchu	Sukagawa city	3.42231	3.50445	5.07517	5.08377
Kenchu	Koriyama city	3.42505	3.50445	2.3979	2.4062
Aizu	Kawanuma county Yanaizu town	3.42505	3.62218	3.85015	3.87098
Kenpoku	Fukushima city	3.42505	3.50445	4.78749	4.79579
Aizu	Onuma county Aizumisato town	3.43053	3.50445	2.63906	2.64677
Kenpoku	Fukushima city	3.436	3.50445	4.70048	4.70762
Aizu	Aizuwakamatsu city	3.43874	3.50445	3.58352	3.59036
Aizu	Onuma county Aizumisato town	3.44422	3.50445	3.09104	3.09731
Aizu	Kawanuma county Yanaizu town	3.44422	3.62218	3.89182	3.91053
Aizu	Yama county Bandai town	3.44422	3.62218	4.46591	4.48461
Kenpoku	Fukushima city	3.44422	3.62218	5.07517	5.09388
Kenpoku	Date county Kunimi town	3.44422	3.50445	5.39363	5.39989
Aizu	Yama county Inawashiro town	3.44969	3.62218	4.86753	4.88564
Aizu	Onuma county Aizumisato town	3.45517	3.62218	3.4012	3.4187
Aizu	Yama county Nishiaizu town	3.45791	3.62218	1.97408	1.99128
Aizu	Yama county Inawashiro town	3.45791	3.62218	3.58352	3.60072
Kenpoku	Date county Kori town	3.46064	3.62218	4.55388	4.57078
Aizu	Yama county Nishiaizu town	3.46338	3.50445	2.56495	2.5692
Aizu	Yama county Nishiaizu town	3.46338	3.62218	2.89037	2.90698
Aizu	Onuma county Aizumisato town	3.46338	3.62218	3.4012	3.4178
Aizu	Onuma county Aizumisato town	3.46338	3.62218	3.49651	3.51311
Aizu	Yama county Inawashiro town	3.46612	3.62218	3.78419	3.80049
Aizu	Yama county Inawashiro town	3.46612	3.62218	3.89182	3.90813
Kenpoku	Nihommatsu city	3.46612	3.62218	4.86753	4.88384
Aizu	Yama county Nishiaizu town	3.46886	3.62218	2.12823	2.14424
Aizu	Yama county Inawashiro town	3.47159	3.62218	3.68888	3.70459
Kenpoku	Nihommatsu city	3.47707	3.62218	4.86753	4.88265
Kenchu	Koriyama city	3.48255	3.62218	3.73767	3.75219
Aizu	Yama county Inawashiro town	3.48528	3.62218	3.89182	3.90605
Aizu	Kawanuma county Yanaizu town	3.48802	3.7755	3.52636	3.55663
Aizu	Yama county Inawashiro town	3.49076	3.67146	3.52636	3.5452
Kenchu	Koriyama city	3.4935	3.67146	5.19296	5.21149
Aizu	Yama county Nishiaizu town	3.49624	3.67146	1.94591	1.96415
Aizu	Onuma county Aizumisato town	3.49897	3.67146	2.70805	2.72599
Aizu	Kawanuma county Yanaizu town	3.49897	3.7755	3.8712	3.90023
Aizu	Yama county Inawashiro town	3.50171	3.67146	3.7612	3.77884
Kenpoku	Fukushima city	3.50171	3.67146	4.70048	4.71812
Kenchu	Koriyama city	3.50445	3.67146	3.58352	3.60086
Aizu	Onuma county Aizumisato town	3.50719	3.67146	2.24071	2.25776
Aizu	Onuma county Aizumisato town	3.50992	3.67146	2.56495	2.5817
Aizu	Yama county Bandai town	3.50992	3.67146	3.7612	3.77795
Kenchu	Koriyama city	3.50992	3.67146	3.85015	3.8669
Kenpoku	Fukushima city	3.50992	3.67146	4.70048	4.71723
Aizu	Onuma county Aizumisato town	3.51266	3.67146	2.77259	2.78904
Kenchu	Koriyama city	3.52088	3.67146	2.83321	2.84878
Kenchu	Koriyama city	3.52361	3.67146	3.85015	3.86542
Aizu	Onuma county Aizumisato town	3.52909	3.67146	2.24071	2.25539
Kenpoku	Fukushima city	3.52909	3.67146	6.06379	6.07847
Aizu	Onuma county Aizumisato town	3.54552	3.67146	2.28238	2.29531
Aizu	Onuma county Aizumisato town	3.54552	3.67146	3.17805	3.19098
Aizu	Onuma county Aizumisato town	3.55099	3.67146	1.80829	1.82064
Kenchu	Koriyama city	3.55373	3.7755	3.3673	3.39023
Kenpoku	Fukushima city	3.56194	3.7755	4.46591	4.48794
Kenchu	Koriyama city	3.57837	3.7755	3.80666	3.82691
Kenchu	Koriyama city	3.60027	3.7755	4.39445	4.41234
Aizu	Yama county Inawashiro town	3.63313	3.7755	4.44265	4.45705
Aizu	Onuma county Aizumisato town	3.86311	4.00548	4.04305	4.05685
Kenpoku	Date county Kori town	4.11773	4.282	6.17379	6.18899
Aizu	Yama county Nishiaizu town	4.1588	3.67146	3.46574	3.42356
Aizu	Kawanuma county Yanaizu town	4.29021	4.93634	4.26268	4.3232
Aizu	Onuma county Aizumisato town	4.29295	4.4627	4.78749	4.8027
Minamiaizu	Minamiaizu county Shimogo town	4.3039	4.93634	3.43399	3.493
Kenchu	Koriyama city	4.31759	5.013	3.2581	3.3232
Kenpoku	Fukushima city	4.31759	4.93634	5.43808	5.49559
Kenpoku	Fukushima city	4.33676	4.93634	5.96615	6.02158
Aizu	Onuma county Aizumisato town	4.36687	4.91444	2.77259	2.82269
Aizu	Aizuwakamatsu city	4.36961	4.91444	3.2581	3.3079
Aizu	Yama county Nishiaizu town	4.37509	4.91444	2.70805	2.75728
Kenchu	Koriyama city	4.37782	5.013	3.93183	3.99029
Kenpoku	Fukushima city	4.39151	5.013	4.02535	4.08234
Kenchu	Koriyama city	4.39425	5.013	4.07754	4.13423
Kenpoku	Nihommatsu city	4.39425	5.013	5.34711	5.4038
Aizu	Aizuwakamatsu city	4.39699	5.013	4.23411	4.2905
Aizu	Aizuwakamatsu city	4.39699	5.013	4.44265	4.49905
Aizu	Onuma county Aizumisato town	4.4052	5.013	4.78749	4.84301
Aizu	Yama county Nishiaizu town	4.40794	5.013	1.4816	1.53683
Kenchu	Koriyama city	4.41068	5.013	5.01064	5.06557
Kenpoku	Date city	4.41342	5.013	5.48064	5.53528
Aizu	Onuma county Aizumisato town	4.41889	5.013	3.93183	3.98588
Aizu	Aizuwakamatsu city	4.41889	5.013	4.29046	4.34452
Kenchu	Koriyama city	4.41889	5.013	4.48864	4.54269
Kenchu	Koriyama city	4.42163	5.013	4.26268	4.31645
Aizu	Onuma county Aizumisato town	4.42984	5.013	3.17805	3.23095
Aizu	Yama county Nishiaizu town	4.66256	5.03765	2.30259	2.33453
Aizu	Aizuwakamatsu city	4.74196	5.04038	5.01064	5.03549
Aizu	Yama county Nishiaizu town	4.77481	4.90623	3.49651	3.50722
Aizu	Kitakata city	4.83778	5.03765	5.82895	5.84515
Aizu	Yama county Nishiaizu town	5.16359	5.25941	3.2581	3.26534
Kenpoku	Date county Kunimi town	5.19918	5.25941	5.99146	5.99597
Kenchu	Koriyama city	5.21287	5.25941	3.58352	3.58699
Kenchu	Koriyama city	5.21287	5.25941	4.94164	4.94511
Kenchu	Koriyama city	5.21561	5.25941	4.70048	4.70374
Aizu	Yama county Nishiaizu town	5.21834	5.25941	2.3979	2.40095
Kenchu	Koriyama city	5.22108	5.33881	3.46574	3.47455
Kenchu	Koriyama city	5.23477	5.33881	5.85793	5.8657
Aizu	Yama county Nishiaizu town	5.24298	5.33881	2.94444	2.95157
Aizu	Yama county Bandai town	5.24572	5.33881	4.45435	4.46127
Minamiaizu	Minamiaizu county Minamiaizu town	5.25394	5.33881	3.49651	3.50281
Minamiaizu	Minamiaizu county Minamiaizu town	5.26215	5.33881	2.48491	2.49058
Minamiaizu	Minamiaizu county Minamiaizu town	5.27036	5.33881	2.19722	2.20228
Minamiaizu	Minamiaizu county Minamiaizu town	5.2731	5.33881	2.94444	2.94929
Kenchu	Sukagawa city	5.28405	5.33881	5.70378	5.70781
Minamiaizu	Minamiaizu county Minamiaizu town	5.295	5.33881	5.94017	5.94339
Kenchu	Koriyama city	5.29774	5.48939	4.09434	4.10859
Aizu	Yama county Inawashiro town	5.30048	5.33881	4.78749	4.7903
Minamiaizu	Minamiaizu county Shimogo town	5.30322	5.48939	3.13549	3.14931
Aizu	Yama county Inawashiro town	5.31143	5.48939	4.14313	4.15631
Aizu	Onuma county Aizumisato town	5.31691	5.48939	3.78419	3.79694
Kenchu	Koriyama city	5.31964	5.48939	3.71357	3.72611
Kenchu	Koriyama city	5.31964	5.48939	3.7612	3.77374
Kenchu	Koriyama city	5.31964	5.48939	3.78419	3.79673
Aizu	Aizuwakamatsu city	5.33607	5.48939	4.00733	4.01861
Aizu	Yama county Nishiaizu town	5.34155	5.48939	2.04122	2.05208
Kenpoku	Date county Kunimi town	5.34428	5.48939	5.70378	5.71443
Kenchu	Koriyama city	5.34702	5.48939	2.63906	2.6495
Kenchu	Koriyama city	5.34702	5.48939	3.29584	3.30628
Minamiaizu	Minamiaizu county Minamiaizu town	5.3525	5.48939	2.89037	2.90039
Aizu	Onuma county Aizumisato town	5.35797	5.48939	2.89037	2.89998
Aizu	Onuma county Aizumisato town	5.35797	5.48939	3.3322	3.34181
Kenchu	Koriyama city	5.36345	5.48939	4.17439	4.18358
Aizu	Yama county Inawashiro town	5.36345	5.48939	4.60517	4.61436
Aizu	Yama county Inawashiro town	5.36345	5.48939	4.70048	4.70967
Aizu	Aizuwakamatsu city	5.36619	5.48939	3.3673	3.37628
Kenchu	Koriyama city	5.36619	5.48939	4.78749	4.79648
Kenchu	Koriyama city	5.37166	5.48939	3.17805	3.18663
Minamiaizu	Minamiaizu county Minamiaizu town	5.37988	5.48939	2.30259	2.31054
Aizu	Yama county Inawashiro town	5.38535	5.48939	3.71357	3.72112
Kenchu	Koriyama city	5.38809	5.55236	3.68888	3.70086
Kenchu	Koriyama city	5.38809	5.55236	4.60517	4.61715
Kenchu	Koriyama city	5.39083	5.55236	3.46574	3.47751
Minamiaizu	Minamiaizu county Minamiaizu town	5.39083	5.55236	5.39363	5.4054
Aizu	Yama county Nishiaizu town	5.40178	5.55236	1.91692	1.92786
Aizu	Yama county Inawashiro town	5.40178	5.55236	4.14313	4.15407
Kenchu	Koriyama city	5.40452	5.55236	2.83321	2.84394
Aizu	Onuma county Aizumisato town	5.40452	5.55236	3.13549	3.14623
Kenchu	Koriyama city	5.40452	5.55236	3.61092	3.62165
Aizu	Yama county Inawashiro town	5.40452	5.55236	3.85015	3.86088
Kenchu	Koriyama city	5.40999	5.55236	4.11087	4.12119
Kenpoku	Date county Kori town	5.41821	5.55236	5.34711	5.35681
Aizu	Yama county Nishiaizu town	5.42094	5.55236	2.83321	2.84271
Aizu	Onuma county Aizumisato town	5.42094	5.55236	3.73767	3.74717
Aizu	Yama county Nishiaizu town	5.42368	5.55236	1.8718	1.88109
Aizu	Yama county Inawashiro town	5.42642	5.55236	3.2581	3.26718
Kenchu	Koriyama city	5.42916	5.55236	2.3979	2.40678
Kenchu	Koriyama city	5.42916	5.55236	3.21888	3.22776
Kenchu	Koriyama city	5.4319	5.55236	3.8712	3.87988
Kenchu	Koriyama city	5.43463	5.55236	3.68888	3.69735
Kenchu	Koriyama city	5.43463	5.55236	4.12713	4.13561
Aizu	Onuma county Aizumisato town	5.44011	5.55236	2.48491	2.49298
Aizu	Onuma county Aizumisato town	5.44011	5.55236	3.91202	3.92009
Aizu	Yama county Inawashiro town	5.4538	5.55236	4.17439	4.18145
Minamiaizu	Minamiaizu county Minamiaizu town	5.47023	5.55236	2.94444	2.95029
Aizu	Yama county Nishiaizu town	5.48118	5.61533	1.84055	1.85014
Kenchu	Koriyama city	5.48392	5.61533	3.82864	3.83803
Aizu	Yama county Nishiaizu town	5.48939	5.61533	2.3979	2.40688
Aizu	Yama county Inawashiro town	5.49213	5.61533	3.52636	3.53514
Aizu	Onuma county Aizumisato town	5.4976	5.61533	2.18605	2.19443
Kenpoku	Fukushima city	5.50308	5.61533	3.63759	3.64556
Kenchu	Koriyama city	5.50856	5.61533	4.39445	4.40202
Aizu	Yama county Nishiaizu town	5.58795	5.78234	1.91692	1.93062
Kenpoku	Fukushima city	5.68104	5.8371	4.21951	4.23028
Kenchu	Koriyama city	6.15469	6.25599	3.2581	3.26448
Kenchu	Koriyama city	6.1629	6.25599	5.29832	5.30417
Aizu	Yama county Inawashiro town	6.17112	6.25599	5.9135	5.91883
Aizu	Aizuwakamatsu city	6.22313	6.38193	4.94164	4.95158
Aizu	Yama county Inawashiro town	6.22313	6.38193	5.1358	5.14574
Kenchu	Koriyama city	6.23135	6.38193	4.47734	4.48674
Aizu	Aizuwakamatsu city	6.23956	6.38193	2.63906	2.64793
Kenpoku	Date county Kunimi town	6.25051	6.38193	5.24702	5.25519
Aizu	Onuma county Aizumisato town	6.25325	6.38193	3.43399	3.44198
Kenchu	Koriyama city	6.29706	6.49144	4.07754	4.08958
Aizu	Aizuwakamatsu city	6.31348	6.49144	3.4012	3.41218
Aizu	Aizuwakamatsu city	6.3436	6.49144	3.61092	3.61997
Aizu	Yama county Bandai town	6.3436	6.49144	4.59512	4.60417
Kenchu	Koriyama city	6.37372	6.5462	3.85015	3.86067
Kenchu	Koriyama city	6.37645	6.5462	3.63759	3.64794
Kenchu	Koriyama city	6.38741	6.5462	4.33073	4.34039
Aizu	Onuma county Aizumisato town	6.39836	6.5462	3.49651	3.50547
Kenchu	Koriyama city	6.39836	6.5462	3.91202	3.92099
Aizu	Yama county Inawashiro town	6.4011	6.5462	4.70048	4.70927
Kenchu	Koriyama city	6.40657	6.5462	5.01064	5.01908
Kenchu	Koriyama city	6.41205	6.5462	3.52636	3.53447
Minamiaizu	Minamiaizu county Minamiaizu town	6.41478	6.5462	3.43399	3.44192
Minamiaizu	Minamiaizu county Minamiaizu town	6.41752	6.5462	3.3673	3.37506
Kenchu	Koriyama city	6.41752	6.5462	3.52636	3.53412
Aizu	Onuma county Aizumisato town	6.423	6.5462	3.3673	3.37472
Kenchu	Koriyama city	6.42574	6.5462	3.04452	3.05177
Aizu	Onuma county Aizumisato town	6.42574	6.5462	4.44265	4.4499
Aizu	Onuma county Aizumisato town	6.42847	6.5462	3.04452	3.0516
Aizu	Onuma county Aizumisato town	6.42847	6.5462	3.78419	3.79127
Aizu	Onuma county Aizumisato town	6.43121	6.5462	3.61092	3.61783
Kenchu	Koriyama city	6.43669	6.5462	3.49651	3.50308
Aizu	Aizuwakamatsu city	6.43669	6.5462	3.68888	3.69545
Aizu	Kawanuma county Aizubange town	6.43669	6.63107	4.18965	4.20141
Aizu	Onuma county Aizumisato town	6.44216	6.5462	1.79176	1.798
Aizu	Yama county Nishiaizu town	6.44764	6.5462	2.17475	2.18065
Aizu	Onuma county Aizumisato town	6.45311	6.5462	3.17805	3.18362
Aizu	Yama county Inawashiro town	6.46133	6.5462	4.36945	4.37451
Kenchu	Koriyama city	6.47228	6.63107	4.5326	4.54211
Aizu	Yama county Inawashiro town	6.47775	6.63107	4.34381	4.35298
Kenchu	Koriyama city	6.48323	6.63107	3.21888	3.22771
Aizu	Yama county Bandai town	6.48597	6.63107	3.3673	3.37596
Aizu	Yama county Bandai town	6.48871	6.63107	4.20469	4.21318
Kenchu	Koriyama city	6.49144	6.68583	2.30259	2.31423
Aizu	Yama county Inawashiro town	6.49966	6.63107	4.49981	4.50763
Kenchu	Koriyama city	6.49966	6.63107	4.70048	4.7083
Aizu	Yama county Inawashiro town	6.50787	6.63107	2.99573	3.00304
Minamiaizu	Minamiaizu county Minamiaizu town	6.52156	6.63107	3.55535	3.56183
Kenchu	Koriyama city	6.52156	6.63107	4.57471	4.58119
Aizu	Yama county Nishiaizu town	6.53799	6.63107	2.18605	2.19153
Kenchu	Koriyama city	6.54894	6.68583	3.2581	3.26617
Aizu	Yama county Nishiaizu town	6.56263	6.68583	1.93152	1.93876
Aizu	Yama county Nishiaizu town	6.61465	6.68583	2.24071	2.24484
Aizu	Kitakata city	6.73238	6.87201	3.80666	3.81465
Aizu	Kawanuma county Yanaizu town	6.78987	6.87201	4.86753	4.87216
Aizu	Kawanuma county Yanaizu town	6.83915	6.9295	4.70048	4.70553
Kenchu	Koriyama city	6.86653	6.9295	5.29832	5.30181

## Sheet: Chernobyl_boar_data
Zone	Time	LnMeanCs	LnMeanCs_c	Weight
Alienation	5	9.39266	-5.40671	6.03061		Zone = location of sample collection
Alienation	6	11.6952	-3.08115	0.0686981		Time = time in years after the Chernobyl accident
Alienation	7	9.85219	-4.90122	0.154794		LnMeanCs = ln-transformed mean 137Cs level in boar muscle (Bq/kg)
Alienation	8	11.5521	-3.17829	0.0503153		LnMeanCs_c = LnMeanCs - X, where X is ln-transformed 137Cs land contamination (Bq/m^2) in the given zone, corrected for physical decay of 137Cs
Alienation	9	10.5966	-4.11083	0.271865		Weight = weighting of each data point used for regression. Weight = number of animals/(ln max 137Cs level - ln min 137Cs level)^2, normalized by overall mean across all data points
Alienation	10	12.3884	-2.29609	0.0350376
Alienation	11	10.859	-3.80251	0.072169
Alienation	12	9.21034	-5.42819	1.14206
Alienation	13	12.0436	-2.572	0.0432717
Alienation	14	9.30565	-5.28693	0.281219
Alienation	15	8.85367	-5.71594	0.692152
Alienation	16	8.51719	-6.02943	0.228738
Alienation	17	9.30565	-5.218	1.02772
Alienation	18	9.68034	-4.82033	0.125407
Alienation	19	9.95228	-4.52542	0.163912
Alienation	20	10.309	-4.14577	0.0696705
Alienation	21	10.4043	-4.02748	0.276072
Alienation	22	10.5187	-3.89009	0.0786304
Permanent_control	5	6.90776	-6.14519	0.947366
Permanent_control	6	9.21034	-3.81963	1.14206
Permanent_control	7	7.6009	-5.40609	0.0930993
Permanent_control	8	9.68034	-3.30367	0.168075
Permanent_control	9	9.30565	-3.65539	0.78501
Permanent_control	10	10.4043	-2.5338	0.076785
Permanent_control	11	9.79813	-3.11696	0.2357
Permanent_control	12	8.69951	-4.19259	0.4024
Permanent_control	13	8.69951	-4.16962	13.6928
Permanent_control	14	8.51719	-4.32896	0.108966
Periodic_control	5	6.21461	-3.84261	1.03823
Periodic_control	6	6.21461	-3.81963	4.15291
Periodic_control	7	6.21461	-3.79665	0.951016
Periodic_control	8	6.21461	-3.77368	0.435033
Periodic_control	9	5.99146	-3.97384	1.74431
Periodic_control	10	6.55108	-3.39125	0.168171
Periodic_control	11	5.70378	-4.21557	0.947366
Periodic_control	12	6.80239	-3.09398	0.221141
Periodic_control	13	6.39693	-3.47647	0.163385
Periodic_control	14	5.99146	-3.85896	0.171699
Periodic_control	17	5.99146	-3.79003	0.542128
